# Supplementary material for: Gut phageome of the giant panda (Ailuropoda melanoleuca) reveals greater diversity than relative species
Source: mSystems. 2023 Jun 5;8(3):e00161-23. doi: 10.1128/msystems.00161-23 (PMC10308893; doi:10.1128/msystems.00161-23)
Supplement: Table S1 — Information of sample source and corresponding libraries. [file msystems.00161-23-s0002.xlsx]

## Sheet: Sheet1
Library ID	Host speices	Group	Sample type	SRA accession no.	Sample no.	Collection date	Sampling site location	Library Total Reads	Average Reads Length	GC%	No. of Phage Contigs
Brownbear135	Brown bear (Ursus arctos)	Bear	feces	SRX17430351	10	2020-07-09	Chongqing, China	3246626	249.6	46.5	6705
BearFe067	Brown bear (Ursus arctos)	Bear	feces	SRX17430352	8	2020-07-09	Chengdu, Sichuan, China	103382	251	35.3	57
BearFe068	Brown bear (Ursus arctos)	Bear	feces	SRX17430353	7	2020-07-09	Ya'an, Sichuan, China	2237106	251	38.4	8187
BearFe066	Black bear (Ursus thibetanus)	Bear	feces	SRX17430354	8	2020-07-09	Chengdu, Sichuan, China	9501012	251	41.4	1862
BlackBear131	Black bear (Ursus thibetanus)	Bear	feces	SRX17430355	5	2020-07-09	Chengdu, Sichuan, China	2575562	249.3	45	1569
AsiaticBlackBear137	Black bear (Ursus thibetanus)	Bear	feces	SRX17430356	12	2020-07-09	Ziyang, Sichuan, China	3573206	249.3	46.2	1064
raccoon138	raccoon(Procyon lotor)	Bear	feces	SRX17430357	12	2020-07-09	Chengdu, Sichuan, China	1755342	249.8	45.6	4383
SunBear133	Sun bear(Helarctos malayanus)	Bear	feces	SRX17430358	8	2020-07-09	Chengdu, Sichuan, China	3710338	250.1	44.6	12574
Gp201901	Giant panda (Ailuropoda melanoleuca )	Giant Panda	feces	SRX10905453	8	2020-03-19	Chengdu, Sichuan, China	923790	250.3	49.1	9081
Gp201902	Giant panda (Ailuropoda melanoleuca )	Giant Panda	feces	SRX10904745	15	2019-04-16	Chengdu, Sichuan, China	5432112	250.4	47.1	30924
Gp201903	Giant panda (Ailuropoda melanoleuca )	Giant Panda	feces	SRX10905455	15	2019-04-16	Chengdu, Sichuan, China	10904074	250.5	47.7	66885
Gp201904	Giant panda (Ailuropoda melanoleuca )	Giant Panda	feces	SRX10906451	15	2019-04-16	Chengdu, Sichuan, China	4113526	250.3	46	12955
Gp201905	Giant panda (Ailuropoda melanoleuca )	Giant Panda	feces	SRX10917307	15	2019-04-16	Chengdu, Sichuan, China	4401208	250.6	47.6	23817
Gp201906	Giant panda (Ailuropoda melanoleuca )	Giant Panda	feces	SRX10916774	15	2019-04-16	Chengdu, Sichuan, China	7886294	250.4	46.6	25926
Gp201907	Giant panda (Ailuropoda melanoleuca )	Giant Panda	feces	SRX10916997	10	2019-04-16	Chengdu, Sichuan, China	7417120	250.5	45.9	35800
Gp201908	Giant panda (Ailuropoda melanoleuca )	Giant Panda	feces	SRX10917559	16	2020-12-18	Chengdu, Sichuan, China	571000	249.6	42.8	1060
Gp201909	Giant panda (Ailuropoda melanoleuca )	Giant Panda	feces	SRX10931611	15	2020-12-18	Chengdu, Sichuan, China	569796	249.9	42.8	778
Gp201910	Giant panda (Ailuropoda melanoleuca )	Giant Panda	feces	SRX11001935	15	2020-12-18	Chengdu, Sichuan, China	567394	250.2	43.1	1291
Gp201911	Giant panda (Ailuropoda melanoleuca )	Giant Panda	feces	SRX11001945	15	2020-12-18	Chengdu, Sichuan, China	1169676	250.1	42.4	1612
Gp201912	Giant panda (Ailuropoda melanoleuca )	Giant Panda	feces	SRX11002184	11	2020-12-18	Chengdu, Sichuan, China	254196	249.5	44.5	322
Gp201913	Giant panda (Ailuropoda melanoleuca )	Giant Panda	feces	SRX11002291	15	2019-10-16	Chengdu, Sichuan, China	1965176	250.5	46.2	6329
Gp201914	Giant panda (Ailuropoda melanoleuca )	Giant Panda	feces	SRX11002175	15	2019-10-16	Chengdu, Sichuan, China	1219858	250.4	47.4	3637
Gp201915	Giant panda (Ailuropoda melanoleuca )	Giant Panda	feces	SRX11002183	15	2019-10-16	Chengdu, Sichuan, China	9694740	250.2	46.8	46630
Gp201916	Giant panda (Ailuropoda melanoleuca )	Giant Panda	feces	SRX11002178	15	2019-10-16	Chengdu, Sichuan, China	3557810	250.7	47.3	15783
Gp201917	Giant panda (Ailuropoda melanoleuca )	Giant Panda	feces	SRX11002181	15	2019-10-16	Chengdu, Sichuan, China	2853904	250.4	47.7	12904
Gp201918	Giant panda (Ailuropoda melanoleuca )	Giant Panda	feces	SRX11002216	11	2019-10-16	Chengdu, Sichuan, China	10523420	250.5	47.6	36912
Gp201919	Giant panda (Ailuropoda melanoleuca )	Giant Panda	feces	SRX11002217	15	2019-10-16	Chengdu, Sichuan, China	1599586	249.8	49.9	2436
Gp201920	Giant panda (Ailuropoda melanoleuca )	Giant Panda	anal swab	SRX11003549	15	2019-09-10	Chengdu, Sichuan, China	2855918	249.8	46	140
Gp202001	Giant panda (Ailuropoda melanoleuca )	Giant Panda	feces	SRX10991629	10	2020-04-20	Chengdu, Sichuan, China	3049538	234.3	43.4	17499
Gp202002	Giant panda (Ailuropoda melanoleuca )	Giant Panda	feces	SRX10991910	10	2020-04-20	Chengdu, Sichuan, China	1139330	236.2	42.1	7423
Gp202003	Giant panda (Ailuropoda melanoleuca )	Giant Panda	feces	SRX10993105	10	2020-04-20	Chengdu, Sichuan, China	3597646	235	42.8	13989
Gp202004	Giant panda (Ailuropoda melanoleuca )	Giant Panda	feces	SRX10992949	10	2020-04-20	Chengdu, Sichuan, China	1745866	232.6	43.2	3214
Gp202005	Giant panda (Ailuropoda melanoleuca )	Giant Panda	feces	SRX10993106	10	2020-04-20	Chengdu, Sichuan, China	1682286	232.8	39.9	2349
Gp202006	Giant panda (Ailuropoda melanoleuca )	Giant Panda	feces	SRX10993104	10	2020-04-20	Chengdu, Sichuan, China	5656768	236.9	40.4	12223
Gp202007	Giant panda (Ailuropoda melanoleuca )	Giant Panda	feces	SRX10992995	10	2020-04-20	Chengdu, Sichuan, China	2671694	236.1	42.5	8380
Gp202008	Giant panda (Ailuropoda melanoleuca )	Giant Panda	feces	SRX10993107	10	2020-04-20	Chengdu, Sichuan, China	6597036	234.9	40.5	39920
Gp202009	Giant panda (Ailuropoda melanoleuca )	Giant Panda	feces	SRX10992948	10	2020-04-20	Chengdu, Sichuan, China	2621510	238	41.7	8690
Gp202010	Giant panda (Ailuropoda melanoleuca )	Giant Panda	feces	SRX10993365	10	2020-04-20	Chengdu, Sichuan, China	5507078	233.7	43.1	16130
Gp202011	Giant panda (Ailuropoda melanoleuca )	Giant Panda	feces	SRX10993462	10	2020-04-20	Chengdu, Sichuan, China	10828490	241.1	43.1	58104
Gpshanghai	Giant panda (Ailuropoda melanoleuca )	Giant Panda	feces	SRX17430959	11	2020-01-18	Shanghai, China	425496	251	43.3	237
Gpwuhan	Giant panda (Ailuropoda melanoleuca )	Giant Panda	feces	SRX17430960	11	2020-01-18	Wuhan, Hubei, China	473916	251	46.6	759
Lp20201	Red panda (Ailurus fulgens)	Red Panda	feces	SRX10970690	12	2020-07-09	Chengdu, Sichuan, China	373600	246.2	45.8	381
Lp20202	Red panda (Ailurus fulgens)	Red Panda	feces	SRX10970235	12	2020-07-09	Chengdu, Sichuan, China	214006	247	46.9	1037
Lp20203	Red panda (Ailurus fulgens)	Red Panda	feces	SRX10970628	10	2020-07-09	Chengdu, Sichuan, China	307864	247.3	47.9	1508
Lp20204	Red panda (Ailurus fulgens)	Red Panda	feces	SRX10970674	8	2020-07-09	Chengdu, Sichuan, China	535626	247.3	49.5	5488
Lp20205	Red panda (Ailurus fulgens)	Red Panda	feces	SRX10970675	9	2020-07-09	Chengdu, Sichuan, China	817684	247.4	50.4	40136
Lp20206	Red panda (Ailurus fulgens)	Red Panda	feces	SRX10970629	10	2020-07-09	Chengdu, Sichuan, China	680896	245.9	48.1	5363
Lp20207	Red panda (Ailurus fulgens)	Red Panda	feces	SRX10970233	9	2020-07-09	Chengdu, Sichuan, China	3040436	247.3	46.3	9863
Lp20208	Red panda (Ailurus fulgens)	Red Panda	anal swab	SRX10970813	7	2020-08-06	Chengdu, Sichuan, China	1587796	248.1	50.8	2139
Lp20209	Red panda (Ailurus fulgens)	Red Panda	feces	SRX10970741	10	2020-07-20	Chengdu, Sichuan, China	372298	243.5	46.1	1528
Lp202010	Red panda (Ailurus fulgens)	Red Panda	feces	SRX10970812	10	2020-07-20	Chengdu, Sichuan, China	988790	249.2	47	4940
Lp202011	Red panda (Ailurus fulgens)	Red Panda	feces	SRX10977463	10	2020-07-20	Chengdu, Sichuan, China	316218	247.4	48.6	4027
Lp202012	Red panda (Ailurus fulgens)	Red Panda	feces	SRX10977592	10	2020-07-20	Chengdu, Sichuan, China	673988	243	46.7	4465
Lp202013	Red panda (Ailurus fulgens)	Red Panda	feces	SRX10977390	9	2020-07-20	Chengdu, Sichuan, China	2159332	249.6	48.7	8265
Lp202014	Red panda (Ailurus fulgens)	Red Panda	feces	SRX10977492	10	2020-07-20	Chengdu, Sichuan, China	458688	246.4	49.3	1742
Lp202015	Red panda (Ailurus fulgens)	Red Panda	feces	SRX10977391	10	2020-07-20	Chengdu, Sichuan, China	490230	249.1	47.4	1898
Lp202016	Red panda (Ailurus fulgens)	Red Panda	feces	SRX10977450	15	2020-07-20	Chengdu, Sichuan, China	670774	246.4	48.5	4740
MuskDeer01	Musk deer (Noschus noschiferus Linnaeus)	Musk Deer	feces	SRX17430667	10	2018-12-01	Chengdu, Sichuan, China	1882520	251	48.2	8616
MuskDeer02	Musk deer (Noschus noschiferus Linnaeus)	Musk Deer	feces	SRX17430936	10	2018-12-01	Chengdu, Sichuan, China	1744048	251	48.3	4420
MuskDeer03	Musk deer (Noschus noschiferus Linnaeus)	Musk Deer	feces	SRX17430940	10	2018-12-01	Chengdu, Sichuan, China	473022	251	49.2	2348
MuskDeer04	Musk deer (Noschus noschiferus Linnaeus)	Musk Deer	feces	SRX17430941	10	2018-12-01	Chengdu, Sichuan, China	1150470	251	48.4	6975
MuskDeer05	Musk deer (Noschus noschiferus Linnaeus)	Musk Deer	feces	SRX17430943	10	2018-12-01	Chengdu, Sichuan, China	750362	251	48.2	1064
MuskDeer06	Musk deer (Noschus noschiferus Linnaeus)	Musk Deer	feces	SRX17430956	10	2018-12-01	Chengdu, Sichuan, China	2508430	251.1	47.1	3563
MuskDeer07	Musk deer (Noschus noschiferus Linnaeus)	Musk Deer	feces	SRX17430957	12	2018-12-01	Chengdu, Sichuan, China	1281708	251	48.5	4335
MuskDeer08	Musk deer (Noschus noschiferus Linnaeus)	Musk Deer	feces	SRX17430958	13	2018-12-01	Chengdu, Sichuan, China	603080	251	49.9	1292
