# Supplementary material for: Gut phageome of the giant panda (Ailuropoda melanoleuca) reveals greater diversity than relative species
Source: mSystems. 2023 Jun 5;8(3):e00161-23. doi: 10.1128/msystems.00161-23 (PMC10308893; doi:10.1128/msystems.00161-23)
Supplement: Table S2 — Information of viral sequences with phage terminase large subunit (TerL) identified in the present study. [file msystems.00161-23-s0003.xlsx]

## Sheet: Sheet1
Virus strain name	GenBank No.	LibraryID	SRA Accession No.	Animal groups	Virus Reads	CDS length	Blastx hits on known protein and viruses	E-value	Identity	Accession no. of best match
1-1-drex-terl-1	OP517077	BrownBear135	SRX17430351	Bear	613	1584	terminase-like family protein [Escherichia phage vB_EcoS_ESCO41]	0	0.96402	AQY55276
1-1-myo-terl-1	OP517078	BrownBear135	SRX17430351	Bear	227	1977	putative large terminase subunit [Shewanella phage SppYZU01]	0	0.71516	ARB06242
1-1-myo-terl-3	OP517079	BrownBear135	SRX17430351	Bear	220	1296	putative terminase large subunit [Acinetobacter phage WCHABP12]	0	0.79009	ARB06805
1-1-myo-terl-4	OP517080	BrownBear135	SRX17430351	Bear	126	1407	putative terminase large subunit [Pseudoalteromonas phage C7]	0	0.575	QAY17993
1-1-podo-terl-1	OP517081	BrownBear135	SRX17430351	Bear	186	1542	putative DNA packaging protein [Escherichia phage 172-1]	0	1	AJW61388
1-1-podo-terl-2	OP517082	BrownBear135	SRX17430351	Bear	46	1584	hypothetical protein SP076_00315 [Salmonella phage FSL SP-076]	0	0.82922	AGF88394
1-1-podo-terl-3	OP517083	BrownBear135	SRX17430351	Bear	900	1605	terminase subunit A [Escherichia phage vB_EcoP_G7C]	0	0.98689	YP_004782198
1-1-podo-terl-6	OP517084	BrownBear135	SRX17430351	Bear	362	1260	terminase large subunit [Vibrio phage Vp_R1]	3.86e-123	0.47202	AUG88472
1-1-podo-terl-7	OP517085	BrownBear135	SRX17430351	Bear	265	1656	terminase large subunit [Vibrio phage Vp_R1]	2.68e-148	0.47348	AUG88472
1-1-sipho-terl-1	OP517086	BrownBear135	SRX17430351	Bear	1698	1251	putative terminase [Escherichia phage K1-dep(1)]	0	0.99519	ADA82296
1-1-sipho-terl-2	OP517087	BrownBear135	SRX17430351	Bear	1108	1989	terminase large subunit [Burkholderia phage vB_BceS_AH2]	0	0.76888	AEY69577
1-1-sipho-terl-3	OP517088	BrownBear135	SRX17430351	Bear	2125	1251	putative terminase [Escherichia phage K1-dep(1)]	0	0.9976	ADA82296
1-1-sipho-terl-4	OP517089	BrownBear135	SRX17430351	Bear	353	1224	terminase large subunit [Salmonella phage St161]	0	0.87715	ATE85569
1-1-sipho-terl-5	OP517090	BrownBear135	SRX17430351	Bear	127	1425	terminase large subunit [Shigella phage DS8]	0	0.96835	QCQ57324
1-1-sipho-terl-6	OP517091	BrownBear135	SRX17430351	Bear	390	1407	putative terminase large subunit [Pseudoalteromonas phage C7]	0	0.57411	QAY17993
1-1-sipho-terl-9	OP517092	BrownBear135	SRX17430351	Bear	95	1380	MAG TPA: large terminase [Siphoviridae sp.]	0	0.9959	RKV76231
1-1-sipho-terl-10	OP517093	BrownBear135	SRX17430351	Bear	174	1224	hypothetical protein ABY59_0200018 [Enterobacter phage phiEap-2]	0	0.99017	ALA45585
1-1-sipho-terl-12	OP517094	BrownBear135	SRX17430351	Bear	99	1296	terminase large subunit [Serratia phage Eta]	0	0.89095	YP_008130333
1-1-sipho-terl-13	OP517095	BrownBear135	SRX17430351	Bear	2437	1224	hypothetical protein [Escherichia phage ZCEC5]	0	1	QBJ02963
1-1-sipho-terl-14	OP517096	BrownBear135	SRX17430351	Bear	59	1296	terminase large subunit [Serratia phage Eta]	0	0.90719	YP_008130333
1-4-sipho-terl-1	OP517097	BearFe066	SRX17430354	Bear	508	2127	putative terminase large subunit [Klebsiella phage YMC16/01/N133]	0	0.62427	ASW27633
1-4-sipho-terl-2	OP517098	BearFe066	SRX17430354	Bear	300	1716	phage terminase large subunit family protein [Pseudomonas stutzeri]	0	0.55556	WP_068506463
1-5-myo-terl-1	OP517099	BlackBear131	SRX17430355	Bear	267	1407	putative terminase large subunit [Pseudoalteromonas phage C7]	0	0.57083	QAY17993
1-5-myo-terl-2	OP517100	BlackBear131	SRX17430355	Bear	163	2109	terminase large subunit [Erwinia phage phiEaH2]	0	0.84615	AFQ96723
1-5-myo-terl-3	OP517101	BlackBear131	SRX17430355	Bear	138	1548	terminase large subunit [Escherichia phage vB_EcoM-ECP32]	0	1	QDB73691
1-5-myo-terl-4	OP517102	BlackBear131	SRX17430355	Bear	57	1416	Terminase-like family [uncultured Caudovirales phage]	0	0.6026	CAB4188110
1-5-podo-terl-1	OP517103	BlackBear131	SRX17430355	Bear	241	1323	hypothetical protein [Paracoccus pantotrophus]	0	0.78132	WP_024844653
1-5-podo-terl-2	OP517104	BlackBear131	SRX17430355	Bear	2154	1605	terminase subunit A [Escherichia phage vB_EcoP_G7C]	0	0.98502	YP_004782198
1-5-sipho-terl-1	OP517105	BlackBear131	SRX17430355	Bear	688	1257	terminase [Salmonella phage LSPA1]	0	0.9902	AIM41101
1-5-sipho-terl-2	OP517106	BlackBear131	SRX17430355	Bear	653	1248	phage terminase large subunit [Streptococcus pneumoniae]	0	0.75062	VQB06452
1-5-sipho-terl-4	OP517107	BlackBear131	SRX17430355	Bear	1651	1476	MAG TPA: large terminase [Siphoviridae sp.]	0	0.9959	DAW80651
1-6-sipho-terl-1	OP517108	AsiaticBlackBear137	SRX17430356	Bear	589	1293	PBSX family phage terminase large subunit [Streptococcus suis]	0	0.9814	WP_029997329
1-6-sipho-terl-2	OP517109	AsiaticBlackBear137	SRX17430356	Bear	295	1272	hypothetical protein [Escherichia phage ZCEC5]	0	1	QBJ02963
1-6-sipho-terl-3	OP517110	AsiaticBlackBear137	SRX17430356	Bear	66	1425	terminase large subunit [Salmonella phage VB_StyS_BS5]	0	0.99367	QHB48583
1-6-sipho-terl-4	OP517111	AsiaticBlackBear137	SRX17430356	Bear	7966	1896	phage protein [Bifidobacterium pseudolongum subsp. globosum]	0	0.98574	RYQ22640
1-7-chase-terl-1	OP517112	raccoon138	SRX17430357	Bear	1586	2019	terminase large subunit [Escherichia phage Mangalitsa]	0	0.82589	QEG07856
1-7-myo-terl-1	OP517113	raccoon138	SRX17430357	Bear	176	1401	Transposase and inactivated derivatives [Buttiauxella agrestis]	0	0.66	SUW63467
1-7-podo-terl-1	OP517114	raccoon138	SRX17430357	Bear	140	1605	terminase subunit A [Escherichia phage vB_EcoP_G7C]	0	0.98502	YP_004782198
1-7-sipho-terl-1	OP517115	raccoon138	SRX17430357	Bear	994	1245	hypothetical protein [Siphoviridae environmental samples]	0	0.93627	AVQ10133
1-7-sipho-terl-2	OP517116	raccoon138	SRX17430357	Bear	710	1749	Phage terminase-like protein, large subunit [Streptomyces glauciniger]	0	0.49177	SNS50208
1-7-sipho-terl-3	OP517117	raccoon138	SRX17430357	Bear	702	1272	hypothetical protein [Escherichia phage ZCEC5]	0	0.99527	QBJ02963
1-7-sipho-terl-4	OP517118	raccoon138	SRX17430357	Bear	453	1245	PBSX family phage terminase large subunit [Enterococcus asini]	0	0.99034	WP_162000015
1-7-sipho-terl-5	OP517119	raccoon138	SRX17430357	Bear	304	2478	terminase large subunit [Mycobacterium phage HokkenD]	1.05e-173	0.40647	QDM55591
1-7-sipho-terl-6	OP517120	raccoon138	SRX17430357	Bear	227	1251	hypothetical protein HmCmsJML201_03344 [Escherichia coli]	0	0.99279	GDD13101
1-7-sipho-terl-7	OP517121	raccoon138	SRX17430357	Bear	151	1389	putative phage terminase large subunit [Acinetobacter phage IME-AB2]	1.45e-130	0.47639	AFV51511
1-7-sipho-terl-8	OP517122	raccoon138	SRX17430357	Bear	129	1602	MAG TPA: large terminase [Siphoviridae sp.]	8.08e-147	0.5087	DAN73003
1-7-sipho-terl-9	OP517123	raccoon138	SRX17430357	Bear	115	1269	phage terminase large subunit [Ochrobactrum sp. Marseille-Q0166]	4.48e-153	0.58491	WP_187547888
1-7-sipho-terl-10	OP517124	raccoon138	SRX17430357	Bear	102	1389	terminase [Enterococcus casseliflavus]	0	0.99784	WP_142974161
1-7-sipho-terl-11	OP517125	raccoon138	SRX17430357	Bear	87	1476	MAG TPA: large terminase [Siphoviridae sp.]	0	0.9898	DAW80651
1-7-sipho-terl-12	OP517126	raccoon138	SRX17430357	Bear	72	1281	PBSX family phage terminase large subunit [Fructobacillus tropaeoli]	0	0.67376	WP_168778724
1-7-sipho-terl-13	OP517127	raccoon138	SRX17430357	Bear	9545	1422	large terminase subunit [Salmonella phage SeSz-2]	0	0.98732	QAY00882
1-7-sipho-terl-14	OP517128	raccoon138	SRX17430357	Bear	2543	1425	phage large terminase subunit [Salmonella phage Vi II-E1]	0	0.94304	CAM33107
1-8-chase-terl-1	OP517129	SunBear133	SRX17430358	Bear	148	2019	terminase large subunit [Escherichia phage Mangalitsa]	0	0.8244	QEG07856
1-8-myo-terl-1	OP517130	SunBear133	SRX17430358	Bear	990	1602	hypothetical protein JH2_103 [Escherichia phage JH2]	0	1	AGR48499
1-8-myo-terl-2	OP517131	SunBear133	SRX17430358	Bear	661	1689	terminase-like family protein [Myoviridae sp.]	0	0.58586	AXQ66444
1-8-myo-terl-3	OP517132	SunBear133	SRX17430358	Bear	438	1995	putative terminase large subunit [Escherichia phage nieznany]	0	0.99849	QHR69582
1-8-myo-terl-4	OP517133	SunBear133	SRX17430358	Bear	288	2109	terminase large subunit [Erwinia phage phiEaH2]	0	0.84473	AFQ96723
1-8-myo-terl-5	OP517134	SunBear133	SRX17430358	Bear	6569	1278	putative terminase large subunit [Streptococcus phage P738]	0	0.96	QDP43703
1-8-myo-terl-6	OP517135	SunBear133	SRX17430358	Bear	2767	1407	putative terminase large subunit [Pseudoalteromonas phage C7]	0	0.575	QAY17993
1-8-myo-terl-7	OP517136	SunBear133	SRX17430358	Bear	2481	1407	putative terminase large subunit [Pseudoalteromonas phage C7]	0	0.575	QAY17993
1-8-myo-terl-8	OP517137	SunBear133	SRX17430358	Bear	1750	1407	putative terminase large subunit [Pseudoalteromonas phage C7]	0	0.57292	QAY17993
1-8-myo-terl-9	OP517138	SunBear133	SRX17430358	Bear	1561	1407	putative terminase large subunit [Pseudoalteromonas phage C7]	0	0.57708	QAY17993
1-8-podo-terl-1	OP517139	SunBear133	SRX17430358	Bear	1096	1656	terminase large subunit [Vibrio phage Vp_R1]	1.5e-146	0.46955	AUG88472
1-8-podo-terl-2	OP517140	SunBear133	SRX17430358	Bear	2751	1605	terminase subunit A [Escherichia phage vB_EcoP_G7C]	0	0.98689	YP_004782198
1-8-podo-terl-3	OP517141	SunBear133	SRX17430358	Bear	129	1590	terminase [Escherichia phage Pollock]	0	0.62302	AIX12437
1-8-podo-terl-4	OP517142	SunBear133	SRX17430358	Bear	631	1542	hypothetical protein ECBP2_0005 [Escherichia phage ECBP2]	0	0.97856	AFR52038
1-8-sipho-terl-1	OP517143	SunBear133	SRX17430358	Bear	944	1227	terminase [Salmonella phage LSPA1]	0	0.9951	AIM41101
1-8-sipho-terl-2	OP517144	SunBear133	SRX17430358	Bear	929	1386	terminase [Escherichia phage welsh]	0	0.99566	QHR68122
1-8-sipho-terl-3	OP517145	SunBear133	SRX17430358	Bear	849	1386	terminase [Escherichia phage welsh]	0	0.99132	QHR68122
1-8-sipho-terl-4	OP517146	SunBear133	SRX17430358	Bear	571	1425	terminase large subunit [Salmonella phage Skate]	0	0.99789	AXC42960
1-8-sipho-terl-5	OP517147	SunBear133	SRX17430358	Bear	445	1305	PBSX family phage terminase large subunit [Ligilactobacillus agilis]	0	0.89095	WP_156655777
1-8-sipho-terl-6	OP517148	SunBear133	SRX17430358	Bear	351	1308	hypothetical protein [Escherichia phage vB_EcoS Sa179lw]	0	0.98621	AVP40241
1-8-sipho-terl-7	OP517149	SunBear133	SRX17430358	Bear	342	1272	putative terminase large subunit [Escherichia phage ST20]	0	0.97872	ASH99401
1-8-sipho-terl-8	OP517150	SunBear133	SRX17430358	Bear	246	1482	PBSX family phage terminase, large subunit [Enterococcus cecorum]	0	0.95526	RBR36042
1-8-sipho-terl-9	OP517151	SunBear133	SRX17430358	Bear	227	1704	large terminase subunit [Salmonella phage vB_SenS_Sasha]	0	0.98467	YP_009787779
1-8-sipho-terl-10	OP517152	SunBear133	SRX17430358	Bear	166	1308	PBSX family phage terminase large subunit [Ligilactobacillus agilis]	0	0.90115	WP_156655777
1-8-sipho-terl-11	OP517153	SunBear133	SRX17430358	Bear	65	1368	phage terminase [[Clostridium] sordellii]	0	0.79819	CEN80989
1-8-sipho-terl-13	OP517154	SunBear133	SRX17430358	Bear	3909	1407	putative terminase large subunit [Pseudoalteromonas phage C7]	0	0.575	QAY17993
1-8-sipho-terl-14	OP517155	SunBear133	SRX17430358	Bear	2477	1251	putative terminase [Escherichia phage K1-dep(1)]	0	0.99279	ADA82296
1-8-sipho-terl-15	OP517156	SunBear133	SRX17430358	Bear	2194	1386	Terminase-like family protein [Escherichia phage slur05]	0	0.98698	CUL02170
1-8-sipho-terl-16	OP517157	SunBear133	SRX17430358	Bear	1844	1272	hypothetical protein [Escherichia phage ZCEC5]	0	0.99764	QBJ02963
1-8-sipho-terl-17	OP517158	SunBear133	SRX17430358	Bear	1613	1272	hypothetical protein [Escherichia phage ZCEC5]	0	1	QBJ02963
1-8-sipho-terl-18	OP517159	SunBear133	SRX17430358	Bear	1302	1272	hypothetical protein [Escherichia phage ZCEC5]	0	0.99764	QBJ02963
1-8-sipho-terl-19	OP517160	SunBear133	SRX17430358	Bear	1286	1425	large terminase subunit [Salmonella phage SeSz-2]	0	0.9135	QAY00882
1-8-sipho-terl-20	OP517161	SunBear133	SRX17430358	Bear	1158	1251	putative terminase [Escherichia phage K1-dep(1)]	0	0.99279	ADA82296
1-8-sipho-terl-21	OP517162	SunBear133	SRX17430358	Bear	1106	1227	terminase [Salmonella phage LSPA1]	0	0.99265	AIM41101
1-8-sipho-terl-22	OP517163	SunBear133	SRX17430358	Bear	1097	1251	hypothetical protein HmCmsJML201_03344 [Escherichia coli]	0	0.99519	GDD13101
2-1-drex-terl-1	OP517164	Gp201901	SRX10905453	Giant panda	569	1569	terminase large subunit [Escherichia phage vB_EcoS_W011D]	0	0.89464	QCW18457
2-1-myo-terl-1	OP517165	Gp201901	SRX10905453	Giant panda	759	1287	PBSX family phage terminase large subunit [Streptococcus lutetiensis]	0	0.84112	WP_148525068
2-1-myo-terl-2	OP517166	Gp201901	SRX10905453	Giant panda	101	1461	terminase large subunit [Klebsiella phage vB_KpnM_BIS47]	0	1	YP_009832559
2-1-myo-terl-3	OP517167	Gp201901	SRX10905453	Giant panda	1636	1407	putative terminase large subunit [Pseudoalteromonas phage C7]	0	0.57292	QAY17993
2-1-schito-terl-1	OP517168	Gp201901	SRX10905453	Giant panda	731	1605	terminase subunit A [Escherichia phage vB_EcoP_G7C]	0	0.98315	YP_004782198
2-1-sipho-terl-2	OP517169	Gp201901	SRX10905453	Giant panda	591	1248	phage terminase large subunit [Streptococcus pneumoniae]	0	0.75062	VQB06452
2-1-sipho-terl-3	OP517170	Gp201901	SRX10905453	Giant panda	141	1296	PBSX family phage terminase large subunit [Aureimonas psammosilenae]	0	1	WP_152048984
2-1-sipho-terl-4	OP517171	Gp201901	SRX10905453	Giant panda	95	1308	hypothetical protein [Escherichia phage vB_EcoS Sa179lw]	0	0.91954	AVP40241
2-2-chase-terl-1	OP517172	Gp201902	SRX10904745	Giant panda	132	1575	putative terminase [Pseudomonas phage RSP]	0	0.54762	QDB70668
2-2-chase-terl-2	OP517173	Gp201902	SRX10904745	Giant panda	5276	2019	terminase large subunit [Escherichia phage Mangalitsa]	0	0.8244	QEG07856
2-2-drex-terl-1	OP517174	Gp201902	SRX10904745	Giant panda	799	1569	terminase large subunit [Escherichia phage vB_EcoS-IME253]	0	0.97115	YP_009789200
2-2-drex-terl-2	OP517175	Gp201902	SRX10904745	Giant panda	940	1572	terminase large subunit [Escherichia phage Henu7]	0	0.9522	QEA09698
2-2-drex-terl-3	OP517176	Gp201902	SRX10904745	Giant panda	327	1572	TerL [Escherichia virus TLS]	0	0.92925	AAR09260
2-2-drex-terl-4	OP517177	Gp201902	SRX10904745	Giant panda	209	1605	putative terminase large subunit [Klebsiella phage PKP126]	0	0.99813	AKJ72990
2-2-drex-terl-5	OP517178	Gp201902	SRX10904745	Giant panda	146	1575	terminase large subunit [Escherichia phage vB_EcoS_W011D]	0	0.89847	QCW18457
2-2-drex-terl-6	OP517179	Gp201902	SRX10904745	Giant panda	1205	1572	terminase large subunit [Escherichia phage vB_EcoS_W011D]	0	0.85824	QCW18457
2-2-drex-terl-7	OP517180	Gp201902	SRX10904745	Giant panda	2541	1590	terminase-like family protein [Escherichia phage vB_EcoS_ESCO41]	0	0.9375	AQY55276
2-2-drex-terl-8	OP517181	Gp201902	SRX10904745	Giant panda	1401	1572	putative terminase large subunit [Escherichia virus Rtp]	0	0.91205	CAJ42225
2-2-drex-terl-9	OP517182	Gp201902	SRX10904745	Giant panda	1900	1569	terminase large subunit [Escherichia phage vB_EcoS_W011D]	0	0.89464	QCW18457
2-2-myo-terl-1	OP517183	Gp201902	SRX10904745	Giant panda	1352	1407	putative terminase large subunit [Pseudoalteromonas phage C7]	0	0.57083	QAY17993
2-2-myo-terl-2	OP517184	Gp201902	SRX10904745	Giant panda	1691	1407	putative terminase large subunit [Pseudoalteromonas phage C7]	0	0.57292	QAY17993
2-2-myo-terl-3	OP517185	Gp201902	SRX10904745	Giant panda	1737	1401	Transposase and inactivated derivatives [Buttiauxella agrestis]	0	0.65778	SUW63467
2-2-myo-terl-4	OP517186	Gp201902	SRX10904745	Giant panda	2524	1407	putative terminase large subunit [Pseudoalteromonas phage C7]	0	0.575	QAY17993
2-2-myo-terl-5	OP517187	Gp201902	SRX10904745	Giant panda	3707	1401	Transposase and inactivated derivatives [Buttiauxella agrestis]	0	0.66222	SUW63467
2-2-myo-terl-6	OP517188	Gp201902	SRX10904745	Giant panda	121	1224	terminase large subunit [Aeromonas phage 62AhydR11PP]	0	0.80702	AWH14673
2-2-myo-terl-7	OP517189	Gp201902	SRX10904745	Giant panda	149	1281	hypothetical protein SF3_890 [Streptomyces phage SF3]	0	0.79059	ALF00219
2-2-myo-terl-8	OP517190	Gp201902	SRX10904745	Giant panda	229	1530	terminase-like family protein [Siphoviridae sp.]	0	0.7674	AXF53107
2-2-myo-terl-9	OP517191	Gp201902	SRX10904745	Giant panda	175	1377	MAG TPA_asm: Large subunit terminase [Siphoviridae sp.]	0	0.7323	DAL21304
2-2-myo-terl-10	OP517192	Gp201902	SRX10904745	Giant panda	412	1278	PBSX family phage terminase large subunit [Neisseria arctica]	3.33e-161	0.54217	WP_047760492
2-2-myo-terl-11	OP517193	Gp201902	SRX10904745	Giant panda	527	1341	phage Terminase Large Subunit [Enterobacter hormaechei]	0	0.98655	SAI40370
2-2-podo-terl-1	OP517194	Gp201902	SRX10904745	Giant panda	2335	1533	terminase large subunit [Pseudomonas phage phCDa]	0	0.65714	YP_009804660
2-2-podo-terl-2	OP517195	Gp201902	SRX10904745	Giant panda	528	1494	terminase large subunit [Cronobacter phage vB_CsaP_009]	0	0.83773	BBU72716
2-2-podo-terl-3	OP517196	Gp201902	SRX10904745	Giant panda	909	1521	phage terminase large subunit [Escherichia coli]	0	1	WP_112929376
2-2-schito-terl-1	OP517197	Gp201902	SRX10904745	Giant panda	1206	1611	terminase subunit A [Escherichia phage vB_EcoP_G7C]	0	0.98134	YP_004782198
2-2-schito-terl-2	OP517198	Gp201902	SRX10904745	Giant panda	589	1605	terminase [Escherichia phage Pollock]	0	0.99064	AIX12437
2-2-sipho-terl-2	OP517199	Gp201902	SRX10904745	Giant panda	865	2076	terminase large subunit [Providencia phage vB_PreS-PibeRecoleta]	0	0.93777	QMV29918
2-2-sipho-terl-3	OP517200	Gp201902	SRX10904745	Giant panda	607	1287	PBSX family phage terminase large subunit [Streptococcus lutetiensis]	0	0.84112	WP_148525068
2-2-sipho-terl-4	OP517201	Gp201902	SRX10904745	Giant panda	580	1308	hypothetical protein [Escherichia phage vB_EcoS Sa179lw]	0	0.9931	AVP40241
2-2-sipho-terl-5	OP517202	Gp201902	SRX10904745	Giant panda	524	1296	PBSX family phage terminase large subunit [Aureimonas psammosilenae]	0	1	WP_152048984
2-2-sipho-terl-6	OP517203	Gp201902	SRX10904745	Giant panda	499	1248	phage terminase large subunit [Streptococcus pneumoniae]	0	0.75062	VQB06452
2-2-sipho-terl-8	OP517204	Gp201902	SRX10904745	Giant panda	268	1257	terminase [Salmonella phage LSPA1]	0	0.9902	AIM41101
2-2-sipho-terl-9	OP517205	Gp201902	SRX10904745	Giant panda	266	1386	putative terminase [Escherichia phage Envy]	0	0.99132	ANY29674
2-2-sipho-terl-11	OP517206	Gp201902	SRX10904745	Giant panda	2833	1239	PBSX family phage terminase, large subunit [Fructobacillus ficulneus]	4.11e-178	0.58313	GAO99842
2-2-sipho-terl-12	OP517207	Gp201902	SRX10904745	Giant panda	2733	1425	terminase large subunit [Salmonella phage LPST10]	0	0.98312	ARK07804
2-2-sipho-terl-13	OP517208	Gp201902	SRX10904745	Giant panda	2030	1425	phage large terminase subunit [Salmonella phage Vi II-E1]	0	0.94515	CAM33107
2-2-sipho-terl-14	OP517209	Gp201902	SRX10904745	Giant panda	1897	1236	putative terminase large subunit [Plesiomonas phage phiP4-7]	0	0.736	AUM58669
2-2-sipho-terl-15	OP517210	Gp201902	SRX10904745	Giant panda	1360	1272	hypothetical protein [Escherichia phage ZCEC5]	0	1	QBJ02963
2-2-sipho-terl-16	OP517211	Gp201902	SRX10904745	Giant panda	1046	1380	PBSX family phage terminase large subunit [Streptococcus sp.]	0	0.57569	RKV76231
2-2-sipho-terl-17	OP517212	Gp201902	SRX10904745	Giant panda	1033	1425	terminase large subunit [Salmonella phage IME207]	0	0.98734	ANW46798
2-2-sipho-terl-18	OP517213	Gp201902	SRX10904745	Giant panda	1015	1308	hypothetical protein [Escherichia phage vB_EcoS Sa179lw]	0	0.97241	AVP40241
2-3-chase-terl-1	OP517214	Gp201903	SRX10905455	Giant panda	8064	2019	terminase large subunit [Escherichia phage vB_EcoM_4HA13]	0	0.82589	QEM43024
2-3-chase-terl-2	OP517215	Gp201903	SRX10905455	Giant panda	3359	2019	terminase large subunit [Escherichia phage Mangalitsa]	0	0.93601	QEG07856
2-3-drex-terl-1	OP517216	Gp201903	SRX10905455	Giant panda	842	1572	putative terminase large subunit [Escherichia virus Rtp]	0	0.91205	CAJ42225
2-3-drex-terl-2	OP517217	Gp201903	SRX10905455	Giant panda	536	1554	hypothetical protein [Escherichia phage SRT8]	0	0.72361	ATN93809
2-3-drex-terl-3	OP517218	Gp201903	SRX10905455	Giant panda	511	1569	terminase large subunit [Escherichia phage vB_EcoS_W011D]	0	0.99808	QCW18457
2-3-drex-terl-4	OP517219	Gp201903	SRX10905455	Giant panda	423	1575	terminase large subunit [Escherichia phage vB_EcoS_W011D]	0	0.89847	QCW18457
2-3-drex-terl-5	OP517220	Gp201903	SRX10905455	Giant panda	409	1575	phage terminase large subunit [Cupidesulfovibrio liaohensis]	0	0.8187	WP_167124382
2-3-drex-terl-6	OP517221	Gp201903	SRX10905455	Giant panda	257	1569	terminase large subunit [Escherichia phage vB_EcoS_W011D]	0	0.93103	QCW18457
2-3-drex-terl-7	OP517222	Gp201903	SRX10905455	Giant panda	25653	1590	terminase-like family protein [Escherichia phage vB_EcoS_ESCO41]	0	0.92205	AQY55276
2-3-drex-terl-8	OP517223	Gp201903	SRX10905455	Giant panda	3134	1572	terminase large subunit [Escherichia phage Henu7]	0	0.99235	QEA09698
2-3-drex-terl-9	OP517224	Gp201903	SRX10905455	Giant panda	2044	1572	terminase large subunit [Escherichia phage Henu7]	0	0.95985	QEA09698
2-3-drex-terl-11	OP517225	Gp201903	SRX10905455	Giant panda	1605	1569	terminase large subunit [Escherichia phage vB_EcoS_W011D]	0	0.89464	QCW18457
2-3-drex-terl-12	OP517226	Gp201903	SRX10905455	Giant panda	1434	1572	TerL [Escherichia virus TLS]	0	0.92925	AAR09260
2-3-drex-terl-13	OP517227	Gp201903	SRX10905455	Giant panda	1146	1569	terminase large subunit [Escherichia phage vB_EcoS-IME253]	0	0.97115	YP_009789200
2-3-drex-terl-14	OP517228	Gp201903	SRX10905455	Giant panda	1138	1572	terminase large subunit [Escherichia phage vB_EcoS_W011D]	0	0.85824	QCW18457
2-3-myo-terl-1	OP517229	Gp201903	SRX10905455	Giant panda	832	1392	phage terminase large subunit [Xenorhabdus ishibashii]	0	0.73138	WP_099116401
2-3-myo-terl-2	OP517230	Gp201903	SRX10905455	Giant panda	652	1461	terminase large subunit [Acinetobacter phage ABPH49]	0	0.95473	AXN57751
2-3-myo-terl-3	OP517231	Gp201903	SRX10905455	Giant panda	247	1500	terminase large subunit [Escherichia phage 4MG]	0	0.89379	AGZ17548
2-3-myo-terl-4	OP517232	Gp201903	SRX10905455	Giant panda	127	1455	chaperone and heat shock protein 70 [Haemophilus influenzae]	0	0.70455	KIP50103
2-3-myo-terl-5	OP517233	Gp201903	SRX10905455	Giant panda	110	2076	putative terminase large subunit [Escherichia phage nieznany]	0	0.99855	QHR69582
2-3-myo-terl-6	OP517234	Gp201903	SRX10905455	Giant panda	6331	1407	putative terminase large subunit [Pseudoalteromonas phage C7]	0	0.57083	QAY17993
2-3-myo-terl-7	OP517235	Gp201903	SRX10905455	Giant panda	5218	1401	Transposase and inactivated derivatives [Buttiauxella agrestis]	0	0.66444	SUW63467
2-3-podo-terl-1	OP517236	Gp201903	SRX10905455	Giant panda	837	1506	terminase large subunit [Cronobacter phage vB_CsaP_009]	0	0.83773	BBU72716
2-3-podo-terl-2	OP517237	Gp201903	SRX10905455	Giant panda	405	1437	Terminase RNaseH-like domain protein [uncultured Caudovirales phage]	1.02e-97	0.37339	CAB4152250
2-3-podo-terl-3	OP517238	Gp201903	SRX10905455	Giant panda	313	1548	hypothetical protein B7D49_19875 [Klebsiella pneumoniae]	0	0.56471	AWA69301
2-3-podo-terl-4	OP517239	Gp201903	SRX10905455	Giant panda	95	1542	hypothetical protein B7D49_19875 [Klebsiella pneumoniae]	0	0.6785	AWA69301
2-3-podo-terl-5	OP517240	Gp201903	SRX10905455	Giant panda	1236	1620	terminase [Escherichia phage Pollock]	0	0.98876	AIX12437
2-3-schito-terl-1	OP517241	Gp201903	SRX10905455	Giant panda	6227	1611	terminase subunit A [Escherichia phage vB_EcoP_G7C]	0	0.98134	YP_004782198
2-3-schito-terl-2	OP517242	Gp201903	SRX10905455	Giant panda	5251	1605	terminase subunit A [Escherichia phage vB_EcoP_G7C]	0	0.98502	YP_004782198
2-3-schito-terl-3	OP517243	Gp201903	SRX10905455	Giant panda	4855	1605	terminase subunit A [Escherichia phage vB_EcoP_G7C]	0	0.98502	YP_004782198
2-3-schito-terl-5	OP517244	Gp201903	SRX10905455	Giant panda	3360	1590	terminase subunit A [Escherichia phage EC1-UPM]	0	0.81664	AGC31502
2-3-sipho-terl-1	OP517245	Gp201903	SRX10905455	Giant panda	944	1350	PBSX family phage terminase large subunit [Streptococcus sp.]	0	0.57296	RKV76231
2-3-sipho-terl-2	OP517246	Gp201903	SRX10905455	Giant panda	818	1386	Terminase-like family protein [Escherichia phage slur05]	0	0.99132	CUL02170
2-3-sipho-terl-3	OP517247	Gp201903	SRX10905455	Giant panda	778	1287	PBSX family phage terminase large subunit [Streptococcus lutetiensis]	0	0.84112	WP_148525068
2-3-sipho-terl-5	OP517248	Gp201903	SRX10905455	Giant panda	349	1278	putative terminase large subunit [Streptococcus phage P738]	0	0.96235	QDP43703
2-3-sipho-terl-6	OP517249	Gp201903	SRX10905455	Giant panda	341	1320	putative large terminase protein [Siphoviridae sp.]	0	0.79343	AXQ65852
2-3-sipho-terl-7	OP517250	Gp201903	SRX10905455	Giant panda	309	1764	large terminase subunit [Salmonella phage vB_SenS_Sasha]	0	0.98637	YP_009787779
2-3-sipho-terl-8	OP517251	Gp201903	SRX10905455	Giant panda	255	1239	PBSX family phage terminase, large subunit [Fructobacillus ficulneus]	4.11e-178	0.58313	GAO99842
2-3-sipho-terl-11	OP517252	Gp201903	SRX10905455	Giant panda	13019	1251	putative terminase [Escherichia phage K1-dep(1)]	0	0.99519	ADA82296
2-3-sipho-terl-12	OP517253	Gp201903	SRX10905455	Giant panda	11284	1236	putative terminase large subunit [Plesiomonas phage phiP4-7]	0	0.736	AUM58669
2-3-sipho-terl-14	OP517254	Gp201903	SRX10905455	Giant panda	10796	1251	hypothetical protein HmCmsJML201_03344 [Escherichia coli]	0	0.99279	GDD13101
2-3-sipho-terl-15	OP517255	Gp201903	SRX10905455	Giant panda	8530	1272	hypothetical protein [Escherichia phage ZCEC5]	0	1	QBJ02963
2-3-sipho-terl-16	OP517256	Gp201903	SRX10905455	Giant panda	8165	1251	terminase large subunit [Escherichia phage vB_EcoS_fKuEco01]	0	0.99038	QNO11716
2-3-sipho-terl-17	OP517257	Gp201903	SRX10905455	Giant panda	8149	1425	terminase large subunit [Shigella phage DS8]	0	0.96624	QCQ57324
2-3-sipho-terl-18	OP517258	Gp201903	SRX10905455	Giant panda	7190	1425	terminase large subunit [Shigella phage DS8]	0	0.96835	QCQ57324
2-3-sipho-terl-19	OP517259	Gp201903	SRX10905455	Giant panda	6857	1425	terminase large subunit [Shigella phage DS8]	0	0.96624	QCQ57324
2-3-sipho-terl-20	OP517260	Gp201903	SRX10905455	Giant panda	6064	2520	large terminase subunit [Salmonella phage Segz_1]	0	0.97974	QAX98719
2-3-sipho-terl-21	OP517261	Gp201903	SRX10905455	Giant panda	5659	1308	hypothetical protein [Escherichia phage vB_EcoS Sa179lw]	0	0.96782	AVP40241
2-3-sipho-terl-22	OP517262	Gp201903	SRX10905455	Giant panda	5453	1425	phage large terminase subunit [Salmonella phage Vi II-E1]	0	0.94937	CAM33107
2-3-sipho-terl-23	OP517263	Gp201903	SRX10905455	Giant panda	5324	1236	putative terminase large subunit [Plesiomonas phage phiP4-7]	0	0.75346	AUM58669
2-3-sipho-terl-24	OP517264	Gp201903	SRX10905455	Giant panda	5148	1425	terminase large subunit [Shigella phage DS8]	0	0.97679	QCQ57324
2-3-sipho-terl-25	OP517265	Gp201903	SRX10905455	Giant panda	4500	1308	hypothetical protein [Escherichia phage vB_EcoS Sa179lw]	0	0.9931	AVP40241
2-3-sipho-terl-26	OP517266	Gp201903	SRX10905455	Giant panda	3894	1251	hypothetical protein HmCmsJML201_03344 [Escherichia coli]	0	0.99519	GDD13101
2-3-sipho-terl-27	OP517267	Gp201903	SRX10905455	Giant panda	3470	1251	putative terminase [Escherichia phage K1-dep(1)]	0	0.98558	ADA82296
2-3-sipho-terl-28	OP517268	Gp201903	SRX10905455	Giant panda	3464	1251	putative terminase [Escherichia phage K1-dep(1)]	0	0.9976	ADA82296
2-3-sipho-terl-29	OP517269	Gp201903	SRX10905455	Giant panda	3145	1425	terminase large subunit [Shigella phage DS8]	0	0.98101	QCQ57324
2-3-sipho-terl-30	OP517270	Gp201903	SRX10905455	Giant panda	2359	1425	terminase large subunit [Salmonella phage IME207]	0	1	ANW46798
2-3-sipho-terl-31	OP517271	Gp201903	SRX10905455	Giant panda	2163	1425	phage large terminase subunit [Salmonella phage Vi II-E1]	0	0.94515	CAM33107
2-3-sipho-terl-32	OP517272	Gp201903	SRX10905455	Giant panda	2030	1425	terminase large subunit [Shigella phage DS8]	0	0.96835	QCQ57324
2-3-sipho-terl-33	OP517273	Gp201903	SRX10905455	Giant panda	2024	1296	PBSX family phage terminase large subunit [Aureimonas psammosilenae]	0	1	WP_152048984
2-3-sipho-terl-34	OP517274	Gp201903	SRX10905455	Giant panda	1318	1764	large terminase subunit [Salmonella phage vB_SenS_Sasha]	0	0.98467	YP_009787779
2-3-sipho-terl-35	OP517275	Gp201903	SRX10905455	Giant panda	1238	1341	PBSX family phage terminase large subunit [Enterococcus faecalis]	0	0.83408	WP_048942157
2-3-sipho-terl-36	OP517276	Gp201903	SRX10905455	Giant panda	1083	1425	terminase large subunit [Shigella phage DS8]	0	0.96835	QCQ57324
2-4-chase-terl-1	OP517277	Gp201904	SRX10906451	Giant panda	496	2019	terminase large subunit [Escherichia phage Mangalitsa]	0	0.8244	QEG07856
2-4-drex-terl-2	OP517278	Gp201904	SRX10906451	Giant panda	925	1572	putative terminase large subunit [Escherichia virus Rtp]	0	0.94073	CAJ42225
2-4-drex-terl-3	OP517279	Gp201904	SRX10906451	Giant panda	898	1572	terminase large subunit [Escherichia phage Henu7]	0	0.95793	QEA09698
2-4-drex-terl-4	OP517280	Gp201904	SRX10906451	Giant panda	535	1572	terminase large subunit [Escherichia phage vB_EcoS_W011D]	0	0.85824	QCW18457
2-4-drex-terl-5	OP517281	Gp201904	SRX10906451	Giant panda	412	1575	terminase large subunit [Escherichia phage vB_EcoS_W011D]	0	0.89847	QCW18457
2-4-drex-terl-6	OP517282	Gp201904	SRX10906451	Giant panda	264	1569	terminase large subunit [Escherichia phage vB_EcoS_PHB17]	0	0.94636	QDH94232
2-4-drex-terl-7	OP517283	Gp201904	SRX10906451	Giant panda	173	1569	terminase large subunit [Escherichia phage vB_EcoS_W011D]	0	0.92912	QCW18457
2-4-drex-terl-8	OP517284	Gp201904	SRX10906451	Giant panda	142	1572	putative terminase large subunit [Escherichia virus Rtp]	0	0.91205	CAJ42225
2-4-drex-terl-9	OP517285	Gp201904	SRX10906451	Giant panda	142	1569	terminase large subunit [Escherichia phage vB_EcoS_W011D]	0	0.91188	QCW18457
2-4-drex-terl-10	OP517286	Gp201904	SRX10906451	Giant panda	105	1569	terminase large subunit [Escherichia phage vB_EcoS_W011D]	0	0.93103	QCW18457
2-4-drex-terl-11	OP517287	Gp201904	SRX10906451	Giant panda	3792	1590	terminase-like family protein [Escherichia phage vB_EcoS_ESCO41]	0	0.92205	AQY55276
2-4-drex-terl-13	OP517288	Gp201904	SRX10906451	Giant panda	3168	1584	terminase-like family protein [Escherichia phage vB_EcoS_ESCO41]	0	0.9678	AQY55276
2-4-drex-terl-15	OP517289	Gp201904	SRX10906451	Giant panda	1941	1572	TerL [Escherichia virus TLS]	0	0.92925	AAR09260
2-4-drex-terl-17	OP517290	Gp201904	SRX10906451	Giant panda	1271	1569	terminase large subunit [Escherichia phage vB_EcoS_W011D]	0	0.89464	QCW18457
2-4-myo-terl-1	OP517291	Gp201904	SRX10906451	Giant panda	936	1407	putative terminase large subunit [Pseudoalteromonas phage C7]	0	0.57292	QAY17993
2-4-schito-terl-1	OP517292	Gp201904	SRX10906451	Giant panda	788	1605	terminase subunit A [Escherichia phage vB_EcoP_G7C]	0	0.98502	YP_004782198
2-4-sipho-terl-1	OP517293	Gp201904	SRX10906451	Giant panda	1204	1425	terminase large subunit [Salmonella phage LPST10]	0	0.98312	ARK07804
2-4-sipho-terl-2	OP517294	Gp201904	SRX10906451	Giant panda	2189	1251	hypothetical protein HmCmsJML201_03344 [Escherichia coli]	0	0.99279	GDD13101
2-4-sipho-terl-3	OP517295	Gp201904	SRX10906451	Giant panda	67	1332	PBSX family phage terminase large subunit [Leuconostoc citreum]	0	0.98639	WP_048701025
2-4-sipho-terl-4	OP517296	Gp201904	SRX10906451	Giant panda	122	1542	hypothetical protein B7D49_19875 [Klebsiella pneumoniae]	0	0.67653	AWA69301
2-4-sipho-terl-5	OP517297	Gp201904	SRX10906451	Giant panda	167	1740	large terminase subunit [Proteus phage VB_PmiS-Isfahan]	0	0.80836	AQZ54581
2-4-sipho-terl-6	OP517298	Gp201904	SRX10906451	Giant panda	179	1224	terminase large subunit [Raoultella phage RP180]	0	1	YP_009821838
2-4-sipho-terl-7	OP517299	Gp201904	SRX10906451	Giant panda	256	1248	phage terminase large subunit [Streptococcus pneumoniae]	0	0.75062	VQB06452
2-4-sipho-terl-8	OP517300	Gp201904	SRX10906451	Giant panda	272	1425	terminase large subunit [Shigella phage DS8]	0	0.96624	QCQ57324
2-4-sipho-terl-9	OP517301	Gp201904	SRX10906451	Giant panda	309	1281	PBSX family phage terminase large subunit [Fructobacillus tropaeoli]	0	0.67139	WP_168778724
2-4-sipho-terl-10	OP517302	Gp201904	SRX10906451	Giant panda	332	1251	putative terminase [Escherichia phage K1-dep(1)]	0	0.99519	ADA82296
2-4-sipho-terl-11	OP517303	Gp201904	SRX10906451	Giant panda	359	1314	PBSX family phage terminase large subunit [Streptococcus gallolyticus]	0	0.84346	RGC38406
2-4-sipho-terl-12	OP517304	Gp201904	SRX10906451	Giant panda	361	1224	hypothetical protein [Escherichia phage ZCEC5]	0	0.99263	QBJ02963
2-4-sipho-terl-13	OP517305	Gp201904	SRX10906451	Giant panda	389	1224	hypothetical protein [Escherichia phage ZCEC5]	0	0.99754	QBJ02963
2-4-sipho-terl-14	OP517306	Gp201904	SRX10906451	Giant panda	399	1764	large terminase subunit [Salmonella phage vB_SenS_Sasha]	0	0.98637	YP_009787779
2-4-sipho-terl-15	OP517307	Gp201904	SRX10906451	Giant panda	408	1278	putative terminase large subunit [Streptococcus phage P738]	0	0.95059	QDP43703
2-4-sipho-terl-16	OP517308	Gp201904	SRX10906451	Giant panda	585	1425	terminase large subunit [Shigella phage DS8]	0	0.97679	QCQ57324
2-4-sipho-terl-17	OP517309	Gp201904	SRX10906451	Giant panda	622	1251	putative terminase [Escherichia phage K1-dep(1)]	0	0.99519	ADA82296
2-4-sipho-terl-18	OP517310	Gp201904	SRX10906451	Giant panda	739	1251	putative terminase [Escherichia phage K1-dep(1)]	0	0.98798	ADA82296
2-4-sipho-terl-19	OP517311	Gp201904	SRX10906451	Giant panda	747	2535	large terminase subunit [Salmonella phage Segz_1]	0	0.98451	QAX98719
2-4-sipho-terl-20	OP517312	Gp201904	SRX10906451	Giant panda	748	1425	terminase large subunit [Shigella phage DS8]	0	0.97046	QCQ57324
2-4-sipho-terl-21	OP517313	Gp201904	SRX10906451	Giant panda	783	1227	terminase [Salmonella phage LSPA1]	0	0.9902	AIM41101
2-4-sipho-terl-22	OP517314	Gp201904	SRX10906451	Giant panda	824	1236	putative terminase large subunit [Plesiomonas phage phiP4-7]	0	0.73333	AUM58669
2-4-sipho-terl-23	OP517315	Gp201904	SRX10906451	Giant panda	878	1224	hypothetical protein [Escherichia phage ZCEC5]	0	1	QBJ02963
2-4-sipho-terl-24	OP517316	Gp201904	SRX10906451	Giant panda	913	1308	hypothetical protein [Escherichia phage vB_EcoS Sa179lw]	0	0.97011	AVP40241
2-5-chase-terl-1	OP517317	Gp201905	SRX10917307	Giant panda	966	2019	terminase large subunit [Escherichia phage Mangalitsa]	0	0.9003	QEG07856
2-5-chase-terl-2	OP517318	Gp201905	SRX10917307	Giant panda	1056	2019	terminase large subunit [Escherichia phage Mangalitsa]	0	0.92262	QEG07856
2-5-drex-terl-1	OP517319	Gp201905	SRX10917307	Giant panda	1111	1554	hypothetical protein [Escherichia phage SRT8]	0	0.72361	ATN93809
2-5-drex-terl-2	OP517320	Gp201905	SRX10917307	Giant panda	1380	1572	terminase large subunit [Escherichia phage vB_EcoS_W011D]	0	0.85824	QCW18457
2-5-drex-terl-3	OP517321	Gp201905	SRX10917307	Giant panda	1612	1572	terminase large subunit [Escherichia phage Henu7]	0	0.9522	QEA09698
2-5-drex-terl-4	OP517322	Gp201905	SRX10917307	Giant panda	2680	1572	TerL [Escherichia virus TLS]	0	0.92925	AAR09260
2-5-drex-terl-5	OP517323	Gp201905	SRX10917307	Giant panda	2758	1569	terminase large subunit [Escherichia phage vB_EcoS_W011D]	0	0.89464	QCW18457
2-5-drex-terl-6	OP517324	Gp201905	SRX10917307	Giant panda	3500	1584	terminase-like family protein [Escherichia phage vB_EcoS_ESCO41]	0	0.9678	AQY55276
2-5-drex-terl-7	OP517325	Gp201905	SRX10917307	Giant panda	163	1572	TerL [Escherichia virus TLS]	0	1	AAR09260
2-5-drex-terl-8	OP517326	Gp201905	SRX10917307	Giant panda	204	1569	terminase large subunit [Escherichia phage vB_EcoS_PHB17]	0	0.94444	QDH94232
2-5-drex-terl-9	OP517327	Gp201905	SRX10917307	Giant panda	286	1605	putative terminase large subunit [Klebsiella phage PKP126]	0	0.99625	AKJ72990
2-5-drex-terl-10	OP517328	Gp201905	SRX10917307	Giant panda	641	1572	putative terminase large subunit [Escherichia virus Rtp]	0	0.91587	CAJ42225
2-5-myo-terl-1	OP517329	Gp201905	SRX10917307	Giant panda	541	1440	bacteriophage protein [Klebsiella oxytoca]	0	0.99579	BAS40343
2-5-myo-terl-2	OP517330	Gp201905	SRX10917307	Giant panda	404	1446	phage terminase large subunit [Rodentibacter mrazii]	0	0.7376	WP_077493383
2-5-myo-terl-4	OP517331	Gp201905	SRX10917307	Giant panda	7432	1407	putative terminase large subunit [Pseudoalteromonas phage C7]	0	0.575	QAY17993
2-5-myo-terl-5	OP517332	Gp201905	SRX10917307	Giant panda	4471	1650	terminase-like family protein [Myoviridae sp.]	0	0.62178	AXQ66444
2-5-myo-terl-6	OP517333	Gp201905	SRX10917307	Giant panda	3540	1407	putative terminase large subunit [Pseudoalteromonas phage C7]	0	0.57292	QAY17993
2-5-myo-terl-7	OP517334	Gp201905	SRX10917307	Giant panda	2879	1224	terminase large subunit [Aeromonas phage 62AhydR11PP]	0	0.82456	AWH14673
2-5-podo-terl-1	OP517335	Gp201905	SRX10917307	Giant panda	118	1494	terminase large subunit [Cronobacter phage vB_CsaP_009]	0	0.83773	BBU72716
2-5-podo-terl-2	OP517336	Gp201905	SRX10917307	Giant panda	223	1521	phage terminase large subunit [Escherichia coli]	0	1	WP_112929376
2-5-podo-terl-3	OP517337	Gp201905	SRX10917307	Giant panda	372	1548	hypothetical protein B7D49_19875 [Klebsiella pneumoniae]	0	0.56471	AWA69301
2-5-schito-terl-1	OP517338	Gp201905	SRX10917307	Giant panda	234	1605	terminase subunit A [Escherichia phage vB_EcoP_G7C]	0	0.98502	YP_004782198
2-5-schito-terl-2	OP517339	Gp201905	SRX10917307	Giant panda	351	1605	terminase subunit A [Escherichia phage vB_EcoP_G7C]	0	0.98689	YP_004782198
2-5-sipho-terl-1	OP517340	Gp201905	SRX10917307	Giant panda	875	1425	terminase large subunit [Shigella phage DS8]	0	0.9789	QCQ57324
2-5-sipho-terl-2	OP517341	Gp201905	SRX10917307	Giant panda	870	1251	putative terminase [Escherichia phage K1-dep(1)]	0	0.9976	ADA82296
2-5-sipho-terl-3	OP517342	Gp201905	SRX10917307	Giant panda	813	1296	PBSX family phage terminase large subunit [Aureimonas psammosilenae]	0	1	WP_152048984
2-5-sipho-terl-5	OP517343	Gp201905	SRX10917307	Giant panda	543	1257	terminase [Salmonella phage LSPA1]	0	0.9902	AIM41101
2-5-sipho-terl-6	OP517344	Gp201905	SRX10917307	Giant panda	536	1308	hypothetical protein [Escherichia phage vB_EcoS Sa179lw]	0	0.97241	AVP40241
2-5-sipho-terl-7	OP517345	Gp201905	SRX10917307	Giant panda	503	1281	PBSX family phage terminase large subunit [Fructobacillus tropaeoli]	0	0.67139	WP_168778724
2-5-sipho-terl-8	OP517346	Gp201905	SRX10917307	Giant panda	481	2076	terminase large subunit [Providencia phage vB_PreS-PibeRecoleta]	0	0.93777	QMV29918
2-5-sipho-terl-9	OP517347	Gp201905	SRX10917307	Giant panda	358	1425	terminase large subunit [Salmonella phage IME207]	0	0.99789	ANW46798
2-5-sipho-terl-10	OP517348	Gp201905	SRX10917307	Giant panda	354	1281	PBSX family phage terminase large subunit [Fructobacillus tropaeoli]	0	0.67849	WP_168778724
2-5-sipho-terl-11	OP517349	Gp201905	SRX10917307	Giant panda	277	1386	terminase [Escherichia phage welsh]	0	0.99132	QHR68122
2-5-sipho-terl-12	OP517350	Gp201905	SRX10917307	Giant panda	178	1386	Terminase-like family protein [Escherichia phage slur05]	0	0.99132	CUL02170
2-5-sipho-terl-13	OP517351	Gp201905	SRX10917307	Giant panda	136	1380	PBSX family phage terminase large subunit [Streptococcus sp.]	0	0.57143	RKV76231
2-5-sipho-terl-14	OP517352	Gp201905	SRX10917307	Giant panda	112	1740	large terminase subunit [Proteus phage VB_PmiS-Isfahan]	0	0.83449	AQZ54581
2-5-sipho-terl-15	OP517353	Gp201905	SRX10917307	Giant panda	25900	1341	PBSX family phage terminase large subunit [Enterococcus faecalis]	0	0.83408	WP_048942157
2-5-sipho-terl-16	OP517354	Gp201905	SRX10917307	Giant panda	14899	1254	terminase large subunit [Escherichia phage vB_EcoS_fPoEco01]	0	0.7482	QNO11788
2-5-sipho-terl-18	OP517355	Gp201905	SRX10917307	Giant panda	2603	2535	large terminase subunit [Salmonella phage Segz_1]	0	0.98331	QAX98719
2-5-sipho-terl-19	OP517356	Gp201905	SRX10917307	Giant panda	2423	1251	hypothetical protein HmCmsJML201_03344 [Escherichia coli]	0	0.99279	GDD13101
2-5-sipho-terl-20	OP517357	Gp201905	SRX10917307	Giant panda	2106	1425	terminase large subunit [Shigella phage DS8]	0	0.97046	QCQ57324
2-5-sipho-terl-21	OP517358	Gp201905	SRX10917307	Giant panda	1543	2115	putative terminase large subunit [Klebsiella phage YMC16/01/N133	0	0.98153	ASW27633
2-5-sipho-terl-22	OP517359	Gp201905	SRX10917307	Giant panda	1288	1272	hypothetical protein [Escherichia phage ZCEC5]	0	0.99764	QBJ02963
2-6-drex-terl-1	OP517360	Gp201906	SRX10916774	Giant panda	988	1569	terminase large subunit [Escherichia phage vB_EcoS_PHB17]	0	0.94444	QDH94232
2-6-drex-terl-2	OP517361	Gp201906	SRX10916774	Giant panda	540	1569	terminase large subunit [Escherichia phage vB_EcoS_PHB17]	0	0.99234	QDH94232
2-6-drex-terl-3	OP517362	Gp201906	SRX10916774	Giant panda	296	1575	terminase large subunit [Escherichia phage vB_EcoS_W011D]	0	0.89847	QCW18457
2-6-drex-terl-4	OP517363	Gp201906	SRX10916774	Giant panda	9184	1572	terminase large subunit [Escherichia phage vB_EcoS_W011D]	0	0.85824	QCW18457
2-6-drex-terl-5	OP517364	Gp201906	SRX10916774	Giant panda	6553	1572	putative terminase large subunit [Escherichia virus Rtp]	0	0.91205	CAJ42225
2-6-drex-terl-6	OP517365	Gp201906	SRX10916774	Giant panda	3189	1569	terminase large subunit [Escherichia phage vB_EcoS_W011D]	0	0.89464	QCW18457
2-6-drex-terl-7	OP517366	Gp201906	SRX10916774	Giant panda	2328	1572	TerL [Escherichia virus TLS]	0	0.92925	AAR09260
2-6-drex-terl-8	OP517367	Gp201906	SRX10916774	Giant panda	2224	1584	terminase-like family protein [Escherichia phage vB_EcoS_ESCO41]	0	0.95247	AQY55276
2-6-drex-terl-9	OP517368	Gp201906	SRX10916774	Giant panda	1815	1569	terminase large subunit [Escherichia phage vB_EcoS-IME253]	0	0.97115	YP_009789200
2-6-drex-terl-10	OP517369	Gp201906	SRX10916774	Giant panda	1774	1572	terminase large subunit [Escherichia phage vB_EcoS_W011D]	0	0.93678	QCW18457
2-6-drex-terl-11	OP517370	Gp201906	SRX10916774	Giant panda	1576	1572	terminase large subunit [Escherichia phage Henu7]	0	0.95985	QEA09698
2-6-drex-terl-12	OP517371	Gp201906	SRX10916774	Giant panda	1279	1590	terminase-like family protein [Escherichia phage vB_EcoS_ESCO41]	0	0.9375	AQY55276
2-6-myo-terl-1	OP517372	Gp201906	SRX10916774	Giant panda	693	1500	putative terminase large subunit [Pectobacterium phage DU_PP_I]	0	0.76113	ATS93401
2-6-myo-terl-2	OP517373	Gp201906	SRX10916774	Giant panda	3781	1407	putative terminase large subunit [Pseudoalteromonas phage C7]	0	0.575	QAY17993
2-6-podo-terl-1	OP517374	Gp201906	SRX10916774	Giant panda	1509	1521	phage terminase large subunit [Escherichia coli]	0	1	WP_112929376
2-6-podo-terl-2	OP517375	Gp201906	SRX10916774	Giant panda	2010	1506	terminase large subunit [Cronobacter phage vB_CsaP_009]	0	0.83773	BBU72716
2-6-podo-terl-4	OP517376	Gp201906	SRX10916774	Giant panda	174	1542	hypothetical protein ECBP2_0005 [Escherichia phage ECBP2]	0	1	AFR52038
2-6-podo-terl-5	OP517377	Gp201906	SRX10916774	Giant panda	470	1656	terminase large subunit [Vibrio phage Vp_R1]	2.23e-144	0.46365	AUG88472
2-6-podo-terl-6	OP517378	Gp201906	SRX10916774	Giant panda	639	1614	putative terminase [Pectobacterium phage Nepra]	0	0.9851	YP_009837867
2-6-schito-terl-1	OP517379	Gp201906	SRX10916774	Giant panda	186	1605	terminase [Escherichia phage Pollock]	0	0.99064	AIX12437
2-6-schito-terl-2	OP517380	Gp201906	SRX10916774	Giant panda	3698	1605	terminase subunit A [Escherichia phage vB_EcoP_G7C]	0	0.98689	YP_004782198
2-6-schito-terl-3	OP517381	Gp201906	SRX10916774	Giant panda	1199	1605	terminase subunit A [Escherichia phage vB_EcoP_G7C]	0	0.98502	YP_004782198
2-6-sipho-terl-1	OP517382	Gp201906	SRX10916774	Giant panda	830	1227	terminase [Salmonella phage LSPA1]	0	0.9902	AIM41101
2-6-sipho-terl-2	OP517383	Gp201906	SRX10916774	Giant panda	943	1386	terminase [Escherichia phage jat]	0	0.98915	QHR76385
2-6-sipho-terl-3	OP517384	Gp201906	SRX10916774	Giant panda	906	1236	putative terminase large subunit [Plesiomonas phage phiP4-7]	0	0.736	AUM58669
2-6-sipho-terl-4	OP517385	Gp201906	SRX10916774	Giant panda	732	1272	hypothetical protein [Escherichia phage ZCEC5]	0	0.99291	QBJ02963
2-6-sipho-terl-5	OP517386	Gp201906	SRX10916774	Giant panda	599	1386	Terminase-like family protein [Escherichia phage slur05]	0	0.99132	CUL02170
2-6-sipho-terl-6	OP517387	Gp201906	SRX10916774	Giant panda	581	1308	hypothetical protein [Escherichia phage vB_EcoS Sa179lw]	0	0.96092	AVP40241
2-6-sipho-terl-7	OP517388	Gp201906	SRX10916774	Giant panda	564	1248	phage terminase large subunit [Streptococcus pneumoniae]	0	0.75062	VQB06452
2-6-sipho-terl-8	OP517389	Gp201906	SRX10916774	Giant panda	526	1287	PBSX family phage terminase large subunit [Streptococcus lutetiensis]	0	0.84112	WP_148525068
2-6-sipho-terl-9	OP517390	Gp201906	SRX10916774	Giant panda	526	1764	large terminase subunit [Salmonella phage vB_SenS_Sasha]	0	0.98637	YP_009787779
2-6-sipho-terl-10	OP517391	Gp201906	SRX10916774	Giant panda	385	1251	terminase large subunit [Escherichia phage vB_EcoS_fKuEco01]	0	0.98798	QNO11716
2-6-sipho-terl-11	OP517392	Gp201906	SRX10916774	Giant panda	235	1764	large terminase subunit [Salmonella phage vB_SenS_Sasha]	0	0.98467	YP_009787779
2-6-sipho-terl-12	OP517393	Gp201906	SRX10916774	Giant panda	198	1296	PBSX family phage terminase large subunit [Aureimonas psammosilenae]	0	1	WP_152048984
2-6-sipho-terl-13	OP517394	Gp201906	SRX10916774	Giant panda	13650	1674	terminase large subunit [Weissella confusa]	2.51e-153	0.42328	WP_135797960
2-6-sipho-terl-14	OP517395	Gp201906	SRX10916774	Giant panda	5866	2100	putative terminase large subunit [Shigella sonnei]	0	1	SRW65797
2-6-sipho-terl-15	OP517396	Gp201906	SRX10916774	Giant panda	4530	1251	putative terminase [Escherichia phage K1-dep(1)]	0	0.99519	ADA82296
2-6-sipho-terl-16	OP517397	Gp201906	SRX10916774	Giant panda	4416	1407	putative terminase large subunit [Pseudoalteromonas phage C7]	0	0.575	QAY17993
2-6-sipho-terl-17	OP517398	Gp201906	SRX10916774	Giant panda	2496	2535	large terminase subunit [Salmonella phage Segz_1]	0	0.97974	QAX98719
2-6-sipho-terl-18	OP517399	Gp201906	SRX10916774	Giant panda	2009	1425	terminase large subunit [Shigella phage DS8]	0	0.97046	QCQ57324
2-6-sipho-terl-19	OP517400	Gp201906	SRX10916774	Giant panda	1610	1251	hypothetical protein HmCmsJML201_03344 [Escherichia coli]	0	0.99279	GDD13101
2-6-sipho-terl-20	OP517401	Gp201906	SRX10916774	Giant panda	1350	1281	PBSX family phage terminase large subunit [Fructobacillus tropaeoli]	0	0.67376	WP_168778724
2-7-drex-terl-1	OP517402	Gp201907	SRX10916997	Giant panda	1618	1572	TerL [Escherichia virus TLS]	0	0.9675	AAR09260
2-7-drex-terl-2	OP517403	Gp201907	SRX10916997	Giant panda	1630	1581	terminase large subunit [Escherichia virus vB_Eco_mar001J1]	0	0.93499	YP_009824497
2-7-drex-terl-3	OP517404	Gp201907	SRX10916997	Giant panda	1900	1572	terminase large subunit [Escherichia phage Henu7]	0	0.95985	QEA09698
2-7-drex-terl-5	OP517405	Gp201907	SRX10916997	Giant panda	4561	1572	terminase large subunit [Escherichia phage vB_EcoS_W011D]	0	0.85824	QCW18457
2-7-drex-terl-8	OP517406	Gp201907	SRX10916997	Giant panda	2750	1605	putative terminase large subunit [Klebsiella phage PKP126]	0	1	AKJ72990
2-7-drex-terl-10	OP517407	Gp201907	SRX10916997	Giant panda	173	1569	terminase large subunit [Escherichia phage vB_EcoS_W011D]	0	0.93103	QCW18457
2-7-drex-terl-11	OP517408	Gp201907	SRX10916997	Giant panda	311	1554	hypothetical protein [Escherichia phage SRT8]	0	0.72361	ATN93809
2-7-drex-terl-12	OP517409	Gp201907	SRX10916997	Giant panda	454	1590	terminase-like family protein [Escherichia phage vB_EcoS_ESCO41]	0	0.92966	AQY55276
2-7-drex-terl-13	OP517410	Gp201907	SRX10916997	Giant panda	738	1575	terminase large subunit [Escherichia phage vB_EcoS_W011D]	0	0.89847	QCW18457
2-7-drex-terl-14	OP517411	Gp201907	SRX10916997	Giant panda	935	1575	terminase large subunit [Escherichia phage vB_EcoS_PHB17]	0	0.93103	QDH94232
2-7-drex-terl-15	OP517412	Gp201907	SRX10916997	Giant panda	939	1584	terminase-like family protein [Escherichia phage vB_EcoS_ESCO41]	0	0.9678	AQY55276
2-7-myo-terl-1	OP517413	Gp201907	SRX10916997	Giant panda	405	1521	phage terminase large subunit [Escherichia coli]	0	1	WP_112929376
2-7-myo-terl-2	OP517414	Gp201907	SRX10916997	Giant panda	18127	1530	phage terminase large subunit [Citrobacter portucalensis]	0	0.98428	WP_171846049
2-7-myo-terl-3	OP517415	Gp201907	SRX10916997	Giant panda	5354	1407	putative terminase large subunit [Pseudoalteromonas phage C7]	0	0.575	QAY17993
2-7-myo-terl-4	OP517416	Gp201907	SRX10916997	Giant panda	3520	1407	putative terminase large subunit [Pseudoalteromonas phage C7]	0	0.57292	QAY17993
2-7-myo-terl-5	OP517417	Gp201907	SRX10916997	Giant panda	2391	1398	Transposase and inactivated derivatives [Buttiauxella agrestis]	0	0.66444	SUW63467
2-7-myo-terl-6	OP517418	Gp201907	SRX10916997	Giant panda	2159	1401	Transposase and inactivated derivatives [Buttiauxella agrestis]	0	0.6476	SUW63467
2-7-myo-terl-7	OP517419	Gp201907	SRX10916997	Giant panda	1476	1407	putative terminase large subunit [Pseudoalteromonas phage C7]	0	0.57083	QAY17993
2-7-podo-terl-2	OP517420	Gp201907	SRX10916997	Giant panda	164	1677	Transposase and inactivated derivatives [Klebsiella pneumoniae]	0	0.99821	VGG67807
2-7-podo-terl-3	OP517421	Gp201907	SRX10916997	Giant panda	278	1605	terminase large subunit [Pectobacterium phage vB_PatP_CB1]	0	0.70896	YP_009832323
2-7-schito-terl-1	OP517422	Gp201907	SRX10916997	Giant panda	1860	1605	terminase subunit A [Escherichia phage vB_EcoP_G7C]	0	0.98502	YP_004782198
2-7-schito-terl-2	OP517423	Gp201907	SRX10916997	Giant panda	1867	1605	terminase subunit A [Escherichia phage vB_EcoP_G7C]	0	0.98876	YP_004782198
2-7-schito-terl-3	OP517424	Gp201907	SRX10916997	Giant panda	3614	1605	terminase subunit A [Escherichia phage vB_EcoP_G7C]	0	0.98502	YP_004782198
2-7-schito-terl-4	OP517425	Gp201907	SRX10916997	Giant panda	579	1605	terminase [Escherichia phage Pollock]	0	0.99064	AIX12437
2-7-schito-terl-5	OP517426	Gp201907	SRX10916997	Giant panda	831	1611	terminase subunit A [Escherichia phage vB_EcoP_G7C]	0	0.98134	YP_004782198
2-7-sipho-terl-1	OP517427	Gp201907	SRX10916997	Giant panda	980	1386	terminase [Escherichia phage welsh]	0	0.99349	QHR68122
2-7-sipho-terl-2	OP517428	Gp201907	SRX10916997	Giant panda	950	1425	terminase large subunit [Salmonella phage LPST10]	0	0.98312	ARK07804
2-7-sipho-terl-3	OP517429	Gp201907	SRX10916997	Giant panda	758	1251	terminase large subunit [Escherichia phage vB_EcoS_fKuEco01]	0	0.99038	QNO11716
2-7-sipho-terl-4	OP517430	Gp201907	SRX10916997	Giant panda	638	1251	putative terminase [Escherichia phage K1-dep(1)]	0	0.9976	ADA82296
2-7-sipho-terl-5	OP517431	Gp201907	SRX10916997	Giant panda	629	1251	terminase large subunit [Escherichia phage vB_EcoS_fKuEco01]	0	0.99519	QNO11716
2-7-sipho-terl-6	OP517432	Gp201907	SRX10916997	Giant panda	354	1386	putative terminase [Escherichia phage Envy]	0	0.99132	ANY29674
2-7-sipho-terl-7	OP517433	Gp201907	SRX10916997	Giant panda	345	1386	terminase large subunit [Escherichia phage vB_EcoS_011D5]	0	0.99132	QMP82804
2-7-sipho-terl-8	OP517434	Gp201907	SRX10916997	Giant panda	128	1281	phage terminase, large subunit [Fructobacillus fructosus KCTC 3544]	0	0.65248	KRN51592
2-7-sipho-terl-9	OP517435	Gp201907	SRX10916997	Giant panda	14081	1254	terminase large subunit [Escherichia phage vB_EcoS_fPoEco01]	0	0.7482	QNO11788
2-7-sipho-terl-10	OP517436	Gp201907	SRX10916997	Giant panda	5701	1224	hypothetical protein [Escherichia phage ZCEC5]	0	1	QBJ02963
2-7-sipho-terl-12	OP517437	Gp201907	SRX10916997	Giant panda	4002	1308	hypothetical protein [Escherichia phage vB_EcoS Sa179lw]	0	0.97241	AVP40241
2-7-sipho-terl-13	OP517438	Gp201907	SRX10916997	Giant panda	3717	1425	terminase large subunit [Shigella phage DS8]	0	0.97046	QCQ57324
2-7-sipho-terl-14	OP517439	Gp201907	SRX10916997	Giant panda	3672	1251	putative terminase [Escherichia phage K1-dep(1)]	0	0.99279	ADA82296
2-7-sipho-terl-15	OP517440	Gp201907	SRX10916997	Giant panda	3583	2520	large terminase subunit [Salmonella phage Segz_1]	0	0.97974	QAX98719
2-7-sipho-terl-16	OP517441	Gp201907	SRX10916997	Giant panda	2839	1227	terminase [Salmonella phage LSPA1]	0	0.9902	AIM41101
2-7-sipho-terl-17	OP517442	Gp201907	SRX10916997	Giant panda	2573	1425	terminase large subunit [Shigella phage DS8]	0	0.9789	QCQ57324
2-7-sipho-terl-18	OP517443	Gp201907	SRX10916997	Giant panda	2473	1251	putative terminase [Escherichia phage K1-dep(1)]	0	0.99519	ADA82296
2-7-sipho-terl-19	OP517444	Gp201907	SRX10916997	Giant panda	2020	1407	putative terminase large subunit [Pseudoalteromonas phage C7]	0	0.57292	QAY17993
2-7-sipho-terl-20	OP517445	Gp201907	SRX10916997	Giant panda	1949	1236	putative terminase large subunit [Plesiomonas phage phiP4-7]	0	0.75346	AUM58669
2-7-sipho-terl-21	OP517446	Gp201907	SRX10916997	Giant panda	1824	1272	terminase large subunit [Raoultella phage RP180]	0	0.99764	YP_009821838
2-7-sipho-terl-22	OP517447	Gp201907	SRX10916997	Giant panda	1810	1308	hypothetical protein [Escherichia phage vB_EcoS Sa179lw]	0	0.9931	AVP40241
2-7-sipho-terl-23	OP517448	Gp201907	SRX10916997	Giant panda	1458	1272	hypothetical protein [Escherichia phage ZCEC5]	0	0.99764	QBJ02963
2-7-sipho-terl-24	OP517449	Gp201907	SRX10916997	Giant panda	1416	1227	terminase [Salmonella phage LSPA1]	0	0.9902	AIM41101
2-7-sipho-terl-25	OP517450	Gp201907	SRX10916997	Giant panda	1304	1296	PBSX family phage terminase large subunit [Aureimonas psammosilenae]	0	1	WP_152048984
2-7-sipho-terl-26	OP517451	Gp201907	SRX10916997	Giant panda	1213	1425	terminase large subunit [Shigella phage DS8]	0	0.96835	QCQ57324
2-7-sipho-terl-27	OP517452	Gp201907	SRX10916997	Giant panda	1212	1764	large terminase subunit [Salmonella phage vB_SenS_Sasha]	0	0.98637	YP_009787779
2-7-sipho-terl-28	OP517453	Gp201907	SRX10916997	Giant panda	1152	1320	putative large terminase protein [Siphoviridae sp.]	0	0.79343	AXQ65852
2-7-sipho-terl-29	OP517454	Gp201907	SRX10916997	Giant panda	1124	1287	PBSX family phage terminase large subunit [Streptococcus lutetiensis]	0	0.84112	WP_148525068
2-7-sipho-terl-30	OP517455	Gp201907	SRX10916997	Giant panda	1032	1425	phage large terminase subunit [Salmonella phage Vi II-E1]	0	0.95148	CAM33107
2-7-sipho-terl-31	OP517456	Gp201907	SRX10916997	Giant panda	1028	1272	terminase large subunit [Enterococcus phage vB_EfaS_IME198]	0	0.99764	ALO80773
2-8-myo-terl-1	OP517457	Gp201908	SRX10917559	Giant panda	288	1401	Transposase and inactivated derivatives [Buttiauxella agrestis]	0	0.66444	SUW63467
2-8-podo-terl-1	OP517458	Gp201908	SRX10917559	Giant panda	87	1605	terminase subunit A [Escherichia phage vB_EcoP_G7C]	0	0.98689	YP_004782198
2-8-sipho-terl-1	OP517459	Gp201908	SRX10917559	Giant panda	325	1257	terminase [Salmonella phage LSPA1]	0	0.9902	AIM41101
2-8-sipho-terl-2	OP517460	Gp201908	SRX10917559	Giant panda	4143	1422	large terminase subunit [Salmonella phage SeSz-2]	0	0.98097	QAY00882
2-9-myo-terl-1	OP517461	Gp201909	SRX10931611	Giant panda	52	1407	putative terminase large subunit [Pseudoalteromonas phage C7]	0	0.57083	QAY17993
2-9-podo-terl-1	OP517462	Gp201909	SRX10931611	Giant panda	168	1605	terminase subunit A [Escherichia phage vB_EcoP_G7C]	0	0.98689	YP_004782198
2-9-sipho-terl-1	OP517463	Gp201909	SRX10931611	Giant panda	894	1257	terminase [Salmonella phage LSPA1]	0	0.9902	AIM41101
2-9-sipho-terl-2	OP517464	Gp201909	SRX10931611	Giant panda	573	1257	terminase [Salmonella phage LSPA1]	0	0.9902	AIM41101
2-9-sipho-terl-3	OP517465	Gp201909	SRX10931611	Giant panda	385	1236	putative terminase large subunit [Plesiomonas phage phiP4-7]	0	0.736	AUM58669
2-9-sipho-terl-4	OP517466	Gp201909	SRX10931611	Giant panda	273	1224	hypothetical protein [Escherichia phage ZCEC5]	0	1	QBJ02963
2-9-sipho-terl-5	OP517467	Gp201909	SRX10931611	Giant panda	265	1272	terminase large subunit [Raoultella phage RP180]	0	0.99764	YP_009821838
2-9-sipho-terl-6	OP517468	Gp201909	SRX10931611	Giant panda	243	1308	hypothetical protein [Escherichia phage vB_EcoS Sa179lw]	0	0.98851	AVP40241
2-9-sipho-terl-7	OP517469	Gp201909	SRX10931611	Giant panda	225	1272	hypothetical protein [Escherichia phage ZCEC5]	0	1	QBJ02963
2-9-sipho-terl-8	OP517470	Gp201909	SRX10931611	Giant panda	89	1425	large terminase subunit [Salmonella phage Seszw_1]	0	0.98945	QAY00265
2-9-sipho-terl-9	OP517471	Gp201909	SRX10931611	Giant panda	55	1407	putative terminase large subunit [Pseudoalteromonas phage C7]	0	0.57083	QAY17993
2-9-sipho-terl-10	OP517472	Gp201909	SRX10931611	Giant panda	1068	1248	phage terminase large subunit [Streptococcus pneumoniae]	0	0.75062	VQB06452
2-10-myo-terl-1	OP517473	Gp201910	SRX11001935	Giant panda	180	1401	Transposase and inactivated derivatives [Buttiauxella agrestis]	0	0.65556	SUW63467
2-10-myo-terl-2	OP517474	Gp201910	SRX11001935	Giant panda	196	1401	Transposase and inactivated derivatives [Buttiauxella agrestis]	0	0.66667	SUW63467
2-10-schito-terl-1	OP517475	Gp201910	SRX11001935	Giant panda	150	1605	terminase subunit A [Escherichia phage vB_EcoP_G7C]	0	0.98502	YP_004782198
2-10-sipho-terl-1	OP517476	Gp201910	SRX11001935	Giant panda	557	1272	hypothetical protein [Escherichia phage ZCEC5]	0	1	QBJ02963
2-10-sipho-terl-2	OP517477	Gp201910	SRX11001935	Giant panda	483	1251	hypothetical protein HmCmsJML201_03344 [Escherichia coli]	0	0.99279	GDD13101
2-10-sipho-terl-3	OP517478	Gp201910	SRX11001935	Giant panda	394	1236	putative terminase large subunit [Plesiomonas phage phiP4-7]	0	0.736	AUM58669
2-10-sipho-terl-4	OP517479	Gp201910	SRX11001935	Giant panda	353	1272	terminase large subunit [Raoultella phage RP180]	0	0.99764	YP_009821838
2-10-sipho-terl-5	OP517480	Gp201910	SRX11001935	Giant panda	314	1308	hypothetical protein [Escherichia phage vB_EcoS Sa179lw]	0	0.97241	AVP40241
2-10-sipho-terl-6	OP517481	Gp201910	SRX11001935	Giant panda	310	1227	terminase [Salmonella phage LSPA1]	0	0.99265	AIM41101
2-10-sipho-terl-7	OP517482	Gp201910	SRX11001935	Giant panda	226	1350	PBSX family phage terminase large subunit [Streptococcus sp.]	0	0.57725	RKV76231
2-10-sipho-terl-8	OP517483	Gp201910	SRX11001935	Giant panda	169	2520	large terminase subunit [Salmonella phage Segz_1]	0	0.98212	QAX98719
2-10-sipho-terl-9	OP517484	Gp201910	SRX11001935	Giant panda	158	1251	terminase large subunit [Escherichia phage vB_EcoS_fFiEco03]	0	0.99279	QNO11639
2-10-sipho-terl-10	OP517485	Gp201910	SRX11001935	Giant panda	115	1407	putative terminase large subunit [Pseudoalteromonas phage C7]	0	0.57083	QAY17993
2-10-sipho-terl-11	OP517486	Gp201910	SRX11001935	Giant panda	3015	1248	phage terminase large subunit [Streptococcus pneumoniae]	0	0.75062	VQB06452
2-10-sipho-terl-12	OP517487	Gp201910	SRX11001935	Giant panda	1093	1425	phage large terminase subunit [Salmonella phage Vi II-E1]	0	0.95148	CAM33107
2-11-myo-terl-1	OP517488	Gp201911	SRX11001945	Giant panda	711	1500	terminase large subunit [Raoultella phage Ro1]	0	0.99399	YP_009835843
2-11-myo-terl-3	OP517489	Gp201911	SRX11001945	Giant panda	472	1398	Transposase and inactivated derivatives [Buttiauxella agrestis]	0	0.64531	SUW63467
2-11-podo-terl-1	OP517490	Gp201911	SRX11001945	Giant panda	502	1605	terminase subunit A [Escherichia phage vB_EcoP_G7C]	0	0.98502	YP_004782198
2-11-sipho-terl-1	OP517491	Gp201911	SRX11001945	Giant panda	233	1272	terminase large subunit [Raoultella phage RP180]	0	0.99527	YP_009821838
2-11-sipho-terl-2	OP517492	Gp201911	SRX11001945	Giant panda	88	1407	putative terminase large subunit [Pseudoalteromonas phage C7]	0	0.575	QAY17993
2-11-sipho-terl-3	OP517493	Gp201911	SRX11001945	Giant panda	83	1236	putative terminase large subunit [Plesiomonas phage phiP4-7]	0	0.73867	AUM58669
2-11-sipho-terl-4	OP517494	Gp201911	SRX11001945	Giant panda	62	1425	terminase large subunit [Shigella phage DS8]	0	0.97257	QCQ57324
2-11-sipho-terl-5	OP517495	Gp201911	SRX11001945	Giant panda	3851	1248	phage terminase large subunit [Streptococcus pneumoniae]	0	0.75062	VQB06452
2-11-sipho-terl-6	OP517496	Gp201911	SRX11001945	Giant panda	1731	1257	terminase [Salmonella phage LSPA1]	0	0.99265	AIM41101
2-11-sipho-terl-7	OP517497	Gp201911	SRX11001945	Giant panda	1228	1272	hypothetical protein [Escherichia phage ZCEC5]	0	0.99527	QBJ02963
2-12-sipho-terl-1	OP517498	Gp201912	SRX11002184	Giant panda	427	1251	putative terminase [Escherichia phage K1-dep(1)]	0	1	ADA82296
2-12-sipho-terl-2	OP517499	Gp201912	SRX11002184	Giant panda	536	1248	phage terminase large subunit [Streptococcus pneumoniae]	0	0.75062	VQB06452
2-13-drex-terl-1	OP517500	Gp201913	SRX11002291	Giant panda	1341	1572	TerL [Escherichia virus TLS]	0	0.92925	AAR09260
2-13-drex-terl-2	OP517501	Gp201913	SRX11002291	Giant panda	127	1572	terminase large subunit [Escherichia phage vB_EcoS_W011D]	0	0.85824	QCW18457
2-13-drex-terl-3	OP517502	Gp201913	SRX11002291	Giant panda	361	1569	terminase large subunit [Escherichia phage vB_EcoS_W011D]	0	0.89272	QCW18457
2-13-drex-terl-4	OP517503	Gp201913	SRX11002291	Giant panda	392	1572	putative terminase large subunit [Escherichia virus Rtp]	0	0.91205	CAJ42225
2-13-myo-terl-1	OP517504	Gp201913	SRX11002291	Giant panda	422	1401	Transposase and inactivated derivatives [Buttiauxella agrestis]	0	0.66444	SUW63467
2-13-myo-terl-2	OP517505	Gp201913	SRX11002291	Giant panda	442	1401	Transposase and inactivated derivatives [Buttiauxella agrestis]	0	0.65778	SUW63467
2-13-podo-terl-1	OP517506	Gp201913	SRX11002291	Giant panda	869	1605	terminase subunit A [Escherichia phage vB_EcoP_G7C]	0	0.98502	YP_004782198
2-13-podo-terl-2	OP517507	Gp201913	SRX11002291	Giant panda	590	1605	terminase subunit A [Escherichia phage vB_EcoP_G7C]	0	0.98689	YP_004782198
2-13-podo-terl-3	OP517508	Gp201913	SRX11002291	Giant panda	432	1605	terminase subunit A [Escherichia phage vB_EcoP_G7C]	0	0.98502	YP_004782198
2-13-podo-terl-4	OP517509	Gp201913	SRX11002291	Giant panda	419	1605	terminase subunit A [Escherichia phage vB_EcoP_G7C]	0	0.98502	YP_004782198
2-13-podo-terl-5	OP517510	Gp201913	SRX11002291	Giant panda	392	1605	terminase subunit A [Escherichia phage vB_EcoP_G7C]	0	0.98689	YP_004782198
2-13-podo-terl-6	OP517511	Gp201913	SRX11002291	Giant panda	369	1605	terminase subunit A [Escherichia phage vB_EcoP_G7C]	0	0.98502	YP_004782198
2-13-podo-terl-7	OP517512	Gp201913	SRX11002291	Giant panda	342	1605	terminase subunit A [Escherichia phage vB_EcoP_G7C]	0	0.98502	YP_004782198
2-13-podo-terl-8	OP517513	Gp201913	SRX11002291	Giant panda	331	1605	terminase subunit A [Escherichia phage vB_EcoP_G7C]	0	0.98689	YP_004782198
2-13-podo-terl-9	OP517514	Gp201913	SRX11002291	Giant panda	7051	1389	terminase large subunit [Escherichia phage O18-011]	0	1	BCG45072
2-13-sipho-terl-1	OP517515	Gp201913	SRX11002291	Giant panda	944	1227	terminase [Salmonella phage LSPA1]	0	0.99265	AIM41101
2-13-sipho-terl-2	OP517516	Gp201913	SRX11002291	Giant panda	853	1251	hypothetical protein HmCmsJML201_03344 [Escherichia coli]	0	0.99279	GDD13101
2-13-sipho-terl-4	OP517517	Gp201913	SRX11002291	Giant panda	753	1251	hypothetical protein HmCmsJML201_03344 [Escherichia coli]	0	0.99279	GDD13101
2-13-sipho-terl-5	OP517518	Gp201913	SRX11002291	Giant panda	345	1308	hypothetical protein [Escherichia phage vB_EcoS Sa179lw]	0	0.97011	AVP40241
2-13-sipho-terl-6	OP517519	Gp201913	SRX11002291	Giant panda	296	1278	terminase large subunit [Streptococcus phage D4446]	0	0.94353	QIG60326
2-13-sipho-terl-7	OP517520	Gp201913	SRX11002291	Giant panda	230	1425	terminase large subunit [Salmonella phage IME207]	0	0.9789	ANW46798
2-13-sipho-terl-8	OP517521	Gp201913	SRX11002291	Giant panda	174	1372	hypothetical protein [Escherichia phage ZCEC5]	0	1	QBJ02963
2-13-sipho-terl-9	OP517522	Gp201913	SRX11002291	Giant panda	167	1764	large terminase subunit [Salmonella phage vB_SenS_Sasha]	0	0.98296	YP_009787779
2-13-sipho-terl-10	OP517523	Gp201913	SRX11002291	Giant panda	165	1425	terminase large subunit [Shigella phage DS8]	0	0.97257	QCQ57324
2-13-sipho-terl-11	OP517524	Gp201913	SRX11002291	Giant panda	141	1236	putative terminase large subunit [Plesiomonas phage phiP4-7]	0	0.736	AUM58669
2-13-sipho-terl-12	OP517525	Gp201913	SRX11002291	Giant panda	101	1236	putative terminase large subunit [Plesiomonas phage phiP4-7]	0	0.736	AUM58669
2-14-drex-terl-1	OP517526	Gp201914	SRX11002175	Giant panda	1378	1572	TerL [Escherichia virus TLS]	0	0.92925	AAR09260
2-14-drex-terl-2	OP517527	Gp201914	SRX11002175	Giant panda	1884	1572	terminase large subunit [Escherichia phage Henu7]	0	0.99235	QEA09698
2-14-drex-terl-3	OP517528	Gp201914	SRX11002175	Giant panda	168	1572	terminase large subunit [Escherichia phage vB_EcoS_W011D]	0	0.85824	QCW18457
2-14-drex-terl-4	OP517529	Gp201914	SRX11002175	Giant panda	658	1569	terminase large subunit [Escherichia phage vB_EcoS_W011D]	0	0.89464	QCW18457
2-14-myo-terl-1	OP517530	Gp201914	SRX11002175	Giant panda	903	1404	Transposase and inactivated derivatives [Buttiauxella agrestis]	0	0.65217	SUW63467
2-14-myo-terl-2	OP517531	Gp201914	SRX11002175	Giant panda	453	1407	putative terminase large subunit [Pseudoalteromonas phage C7]	0	0.575	QAY17993
2-14-podo-terl-1	OP517532	Gp201914	SRX11002175	Giant panda	2793	1389	terminase large subunit [Escherichia phage O18-011]	0	1	BCG45072
2-14-podo-terl-2	OP517533	Gp201914	SRX11002175	Giant panda	467	1611	terminase subunit A [Escherichia phage vB_EcoP_G7C]	0	0.98134	YP_004782198
2-14-podo-terl-3	OP517534	Gp201914	SRX11002175	Giant panda	692	1605	terminase subunit A [Escherichia phage vB_EcoP_G7C]	0	0.98502	YP_004782198
2-14-podo-terl-4	OP517535	Gp201914	SRX11002175	Giant panda	700	1605	terminase subunit A [Escherichia phage vB_EcoP_G7C]	0	0.98127	YP_004782198
2-14-podo-terl-5	OP517536	Gp201914	SRX11002175	Giant panda	764	1605	terminase subunit A [Escherichia phage vB_EcoP_G7C]	0	0.98315	YP_004782198
2-14-sipho-terl-1	OP517537	Gp201914	SRX11002175	Giant panda	1039	1251	hypothetical protein HmCmsJML201_03344 [Escherichia coli]	0	0.99279	GDD13101
2-14-sipho-terl-2	OP517538	Gp201914	SRX11002175	Giant panda	298	1272	hypothetical protein [Escherichia phage ZCEC5]	0	0.99764	QBJ02963
2-14-sipho-terl-3	OP517539	Gp201914	SRX11002175	Giant panda	1000	1425	terminase large subunit [Shigella phage DS8]	0	0.97679	QCQ57324
2-14-sipho-terl-4	OP517540	Gp201914	SRX11002175	Giant panda	288	2520	large terminase subunit [Salmonella phage Segz_1]	0	0.97974	QAX98719
2-14-sipho-terl-5	OP517541	Gp201914	SRX11002175	Giant panda	332	1425	large terminase subunit [Salmonella phage Seszw_1]	0	0.98734	QAY00265
2-14-sipho-terl-6	OP517542	Gp201914	SRX11002175	Giant panda	53	1386	Terminase-like family protein [Escherichia phage slur05]	0	0.99132	CUL02170
2-14-sipho-terl-7	OP517543	Gp201914	SRX11002175	Giant panda	217	1425	terminase large subunit [Shigella phage DS8]	0	0.96624	QCQ57324
2-14-sipho-terl-8	OP517544	Gp201914	SRX11002175	Giant panda	489	1425	phage large terminase subunit [Salmonella phage Vi II-E1]	0	0.95359	CAM33107
2-15-drex-terl-1	OP517545	Gp201915	SRX11002183	Giant panda	9192	1572	terminase large subunit [Escherichia phage LL5]	0	0.99618	YP_009802532
2-15-drex-terl-2	OP517546	Gp201915	SRX11002183	Giant panda	10853	1572	terminase large subunit [Escherichia phage Henu7]	0	0.9522	QEA09698
2-15-drex-terl-3	OP517547	Gp201915	SRX11002183	Giant panda	14414	1572	terminase large subunit [Escherichia phage Henu7]	0	0.99235	QEA09698
2-15-drex-terl-4	OP517548	Gp201915	SRX11002183	Giant panda	19875	1572	TerL [Escherichia virus TLS]	0	0.92925	AAR09260
2-15-drex-terl-5	OP517549	Gp201915	SRX11002183	Giant panda	58	1575	terminase large subunit [Escherichia phage vB_EcoS_W011D]	0	0.89847	QCW18457
2-15-drex-terl-6	OP517550	Gp201915	SRX11002183	Giant panda	76	1572	putative terminase large subunit [Escherichia phage 2725-N35]	0	0.8413	QHJ72676
2-15-drex-terl-7	OP517551	Gp201915	SRX11002183	Giant panda	253	1584	terminase-like family protein [Escherichia phage vB_EcoS_ESCO41]	0	0.9678	AQY55276
2-15-drex-terl-8	OP517552	Gp201915	SRX11002183	Giant panda	314	1572	terminase large subunit [Escherichia phage vB_EcoS_W011D]	0	0.85824	QCW18457
2-15-drex-terl-9	OP517553	Gp201915	SRX11002183	Giant panda	401	1572	terminase large subunit [Escherichia virus vB_Eco_mar001J1]	0	0.9369	YP_009824497
2-15-drex-terl-10	OP517554	Gp201915	SRX11002183	Giant panda	413	1602	terminase large subunit [Klebsiella phage NJS1]	0	0.99812	YP_009807398
2-15-myo-terl-1	OP517555	Gp201915	SRX11002183	Giant panda	1233	2109	terminase large subunit [Erwinia phage phiEaH2]	0	0.8433	AFQ96723
2-15-myo-terl-2	OP517556	Gp201915	SRX11002183	Giant panda	3430	1407	putative terminase large subunit [Pseudoalteromonas phage C7]	0	0.57083	QAY17993
2-15-myo-terl-3	OP517557	Gp201915	SRX11002183	Giant panda	5295	1401	Transposase and inactivated derivatives [Buttiauxella agrestis]	0	0.66667	SUW63467
2-15-myo-terl-4	OP517558	Gp201915	SRX11002183	Giant panda	5823	1407	putative terminase large subunit [Pseudoalteromonas phage C7]	0	0.57292	QAY17993
2-15-myo-terl-5	OP517559	Gp201915	SRX11002183	Giant panda	10429	1401	Transposase and inactivated derivatives [Buttiauxella agrestis]	0	0.66222	SUW63467
2-15-myo-terl-6	OP517560	Gp201915	SRX11002183	Giant panda	11419	1407	putative terminase large subunit [Pseudoalteromonas phage C7]	0	0.57292	QAY17993
2-15-myo-terl-7	OP517561	Gp201915	SRX11002183	Giant panda	118	1266	PBSX family phage terminase large subunit [unclassified Enterococcus]	0	0.63923	WP_086305860
2-15-myo-terl-8	OP517562	Gp201915	SRX11002183	Giant panda	618	2085	Phi92_gp119 [Enterobacteria phage phi92]	0	0.99856	CBY99548
2-15-schito-terl-1	OP517563	Gp201915	SRX11002183	Giant panda	8031	1605	terminase subunit A [Escherichia phage vB_EcoP_G7C]	0	0.98689	YP_004782198
2-15-schito-terl-2	OP517564	Gp201915	SRX11002183	Giant panda	7642	1605	terminase subunit A [Escherichia phage vB_EcoP_G7C]	0	0.98315	YP_004782198
2-15-schito-terl-3	OP517565	Gp201915	SRX11002183	Giant panda	7472	1611	terminase subunit A [Escherichia phage vB_EcoP_G7C]	0	0.98134	YP_004782198
2-15-sipho-terl-1	OP517566	Gp201915	SRX11002183	Giant panda	1369	1248	phage terminase large subunit [Streptococcus pneumoniae]	0	0.75062	VQB06452
2-15-sipho-terl-2	OP517567	Gp201915	SRX11002183	Giant panda	2308	1296	PBSX family phage terminase large subunit [Aureimonas psammosilenae]	0	1	WP_152048984
2-15-sipho-terl-3	OP517568	Gp201915	SRX11002183	Giant panda	3363	1251	hypothetical protein HmCmsJML201_03344 [Escherichia coli]	0	0.99279	GDD13101
2-15-sipho-terl-4	OP517569	Gp201915	SRX11002183	Giant panda	3882	1251	putative terminase [Escherichia phage K1-dep(1)]	0	0.9976	ADA82296
2-15-sipho-terl-5	OP517570	Gp201915	SRX11002183	Giant panda	3919	1308	hypothetical protein [Escherichia phage vB_EcoS Sa179lw]	0	0.96782	AVP40241
2-15-sipho-terl-6	OP517571	Gp201915	SRX11002183	Giant panda	4222	1272	hypothetical protein [Escherichia phage ZCEC5]	0	0.99764	QBJ02963
2-15-sipho-terl-7	OP517572	Gp201915	SRX11002183	Giant panda	4529	1251	putative terminase [Escherichia phage K1-dep(1)]	0	0.99519	ADA82296
2-15-sipho-terl-8	OP517573	Gp201915	SRX11002183	Giant panda	4714	1407	putative terminase large subunit [Pseudoalteromonas phage C7]	0	0.57292	QAY17993
2-15-sipho-terl-9	OP517574	Gp201915	SRX11002183	Giant panda	5444	1425	large terminase subunit [Salmonella phage Seszw_1]	0	0.98101	QAY00265
2-15-sipho-terl-10	OP517575	Gp201915	SRX11002183	Giant panda	43490	2520	large terminase subunit [Salmonella phage Segz_1]	0	0.97974	QAX98719
2-15-sipho-terl-11	OP517576	Gp201915	SRX11002183	Giant panda	225	1287	PBSX family phage terminase large subunit [Streptococcus lutetiensis]	0	0.84112	WP_148525068
2-15-sipho-terl-12	OP517577	Gp201915	SRX11002183	Giant panda	253	1257	terminase [Salmonella phage LSPA1]	0	0.99265	AIM41101
2-15-sipho-terl-13	OP517578	Gp201915	SRX11002183	Giant panda	255	1386	Terminase-like family protein [Escherichia phage slur05]	0	0.99132	CUL02170
2-15-sipho-terl-14	OP517579	Gp201915	SRX11002183	Giant panda	277	1650	phage terminase large subunit [Aeromonas caviae]	0	0.96721	WP_103254950
2-15-sipho-terl-15	OP517580	Gp201915	SRX11002183	Giant panda	526	1272	terminase [Salmonella enterica]	0	0.8818	WP_142626273
2-15-sipho-terl-16	OP517581	Gp201915	SRX11002183	Giant panda	857	1560	TerL [Escherichia phage Seurat]	0	0.99037	AIW03865
2-16-drex-terl-1	OP517582	Gp201916	SRX11002178	Giant panda	1534	1608	terminase-like family protein [Escherichia phage vB_EcoS_ESCO41]	0	0.97015	AQY55276
2-16-drex-terl-2	OP517583	Gp201916	SRX11002178	Giant panda	2719	1569	terminase large subunit [Escherichia phage vB_EcoS_W011D]	0	0.89464	QCW18457
2-16-drex-terl-3	OP517584	Gp201916	SRX11002178	Giant panda	4303	1572	terminase large subunit [Escherichia phage vB_EcoS_W011D]	0	0.94828	QCW18457
2-16-drex-terl-4	OP517585	Gp201916	SRX11002178	Giant panda	6688	1572	TerL [Escherichia virus TLS]	0	0.92925	AAR09260
2-16-drex-terl-5	OP517586	Gp201916	SRX11002178	Giant panda	102	1575	terminase large subunit [Escherichia virus vB_Eco_mar001J1]	0	0.8714	YP_009824497
2-16-drex-terl-6	OP517587	Gp201916	SRX11002178	Giant panda	846	1572	terminase large subunit [Escherichia phage vB_EcoS_W011D]	0	0.85824	QCW18457
2-16-myo-terl-2	OP517588	Gp201916	SRX11002178	Giant panda	1307	1407	putative terminase large subunit [Pseudoalteromonas phage C7]	0	0.57083	QAY17993
2-16-podo-terl-1	OP517589	Gp201916	SRX11002178	Giant panda	116	1506	terminase large subunit [Cronobacter phage vB_CsaP_009]	0	0.83773	BBU72716
2-16-podo-terl-2	OP517590	Gp201916	SRX11002178	Giant panda	95	1494	putative terminase large subunit [Aeromonas phage LAh_6]	0	0.666	QDH46490
2-16-podo-terl-3	OP517591	Gp201916	SRX11002178	Giant panda	1891	1611	putative terminase [Pectobacterium phage Nepra]	0	0.81273	YP_009837867
2-16-schito-terl-1	OP517592	Gp201916	SRX11002178	Giant panda	2410	1605	terminase subunit A [Escherichia phage vB_EcoP_G7C]	0	0.98502	YP_004782198
2-16-sipho-terl-1	OP517593	Gp201916	SRX11002178	Giant panda	1023	2520	large terminase subunit [Salmonella phage Segz_1]	0	0.98093	QAX98719
2-16-sipho-terl-2	OP517594	Gp201916	SRX11002178	Giant panda	1031	1425	terminase large subunit [Shigella phage DS8]	0	0.97679	QCQ57324
2-16-sipho-terl-5	OP517595	Gp201916	SRX11002178	Giant panda	1456	1251	putative terminase [Escherichia phage K1-dep(1)]	0	0.9976	ADA82296
2-16-sipho-terl-6	OP517596	Gp201916	SRX11002178	Giant panda	1938	1251	putative terminase [Escherichia phage K1-dep(1)]	0	0.99519	ADA82296
2-16-sipho-terl-7	OP517597	Gp201916	SRX11002178	Giant panda	266	1740	large terminase subunit [Proteus phage VB_PmiS-Isfahan]	0	0.83449	AQZ54581
2-16-sipho-terl-8	OP517598	Gp201916	SRX11002178	Giant panda	336	1248	phage terminase large subunit [Streptococcus pneumoniae]	0	0.75062	VQB06452
2-16-sipho-terl-9	OP517599	Gp201916	SRX11002178	Giant panda	394	1308	terminase large subunit [Salmonella phage Akira]	0	0.96782	QBZ71477
2-16-sipho-terl-10	OP517600	Gp201916	SRX11002178	Giant panda	403	1287	PBSX family phage terminase large subunit [Streptococcus gallolyticus]	0	0.84813	RGC38406
2-16-sipho-terl-11	OP517601	Gp201916	SRX11002178	Giant panda	474	1224	hypothetical protein [Escherichia phage ZCEC5]	0	0.99754	QBJ02963
2-16-sipho-terl-12	OP517602	Gp201916	SRX11002178	Giant panda	480	1425	terminase large subunit [Salmonella phage LPST10]	0	0.98101	ARK07804
2-16-sipho-terl-13	OP517603	Gp201916	SRX11002178	Giant panda	550	1386	Terminase-like family protein [Escherichia phage slur05]	0	0.99132	CUL02170
2-16-sipho-terl-14	OP517604	Gp201916	SRX11002178	Giant panda	844	1308	terminase large subunit [Salmonella phage Akira]	0	0.96552	QBZ71477
2-17-drex-terl-1	OP517605	Gp201917	SRX11002181	Giant panda	1170	1572	terminase large subunit [Escherichia phage vB_EcoS_W011D]	0	0.85824	QCW18457
2-17-drex-terl-2	OP517606	Gp201917	SRX11002181	Giant panda	1694	1572	TerL [Escherichia virus TLS]	0	0.92925	AAR09260
2-17-drex-terl-3	OP517607	Gp201917	SRX11002181	Giant panda	2363	1608	terminase-like family protein [Escherichia phage vB_EcoS_ESCO41]	0	0.97015	AQY55276
2-17-drex-terl-4	OP517608	Gp201917	SRX11002181	Giant panda	256	1566	hypothetical protein pSf1_006[Shigella phage pSf-1]	0	0.94231	AGI61444
2-17-drex-terl-5	OP517609	Gp201917	SRX11002181	Giant panda	472	1590	terminase large subunit [Enterobacteria phage vB_EcoS_NBD2]	0	0.84091	ANM45870
2-17-myo-terl-1	OP517610	Gp201917	SRX11002181	Giant panda	1198	1404	Transposase and inactivated derivatives [Buttiauxella agrestis]	0	0.65217	SUW63467
2-17-myo-terl-2	OP517611	Gp201917	SRX11002181	Giant panda	1725	1401	Transposase and inactivated derivatives [Buttiauxella agrestis]	0	0.66667	SUW63467
2-17-myo-terl-3	OP517612	Gp201917	SRX11002181	Giant panda	1911	1830	terminase subunit [Cronobacter phage vB_CsaM_GAP161]	0	0.98851	AFC22312
2-17-myo-terl-4	OP517613	Gp201917	SRX11002181	Giant panda	8308	1401	Transposase and inactivated derivatives [Buttiauxella agrestis]	0	0.66444	SUW63467
2-17-myo-terl-5	OP517614	Gp201917	SRX11002181	Giant panda	160	1407	putative terminase large subunit [Pseudoalteromonas phage C7]	0	0.57292	QAY17993
2-17-myo-terl-6	OP517615	Gp201917	SRX11002181	Giant panda	164	2085	Phi92_gp119 [Enterobacteria phage phi92]	0	0.99856	CBY99548
2-17-myo-terl-7	OP517616	Gp201917	SRX11002181	Giant panda	273	2109	terminase large subunit [Erwinia phage phiEaH2]	0	0.8433	AFQ96723
2-17-myo-terl-8	OP517617	Gp201917	SRX11002181	Giant panda	427	1407	putative terminase large subunit [Pseudoalteromonas phage C7]	0	0.57083	QAY17993
2-17-myo-terl-9	OP517618	Gp201917	SRX11002181	Giant panda	657	1377	Large subunit terminase [Siphoviridae sp.]	0	0.6449	DAL21304
2-17-myo-terl-10	OP517619	Gp201917	SRX11002181	Giant panda	678	1407	putative terminase large subunit [Pseudoalteromonas phage C7]	0	0.57292	QAY17993
2-17-podo-terl-1	OP517620	Gp201917	SRX11002181	Giant panda	1068	1605	terminase subunit A [Escherichia phage vB_EcoP_G7C]	0	0.98689	YP_004782198
2-17-podo-terl-2	OP517621	Gp201917	SRX11002181	Giant panda	1155	1605	terminase subunit A [Escherichia phage vB_EcoP_G7C]	0	0.98502	YP_004782198
2-17-podo-terl-3	OP517622	Gp201917	SRX11002181	Giant panda	1233	1605	terminase subunit A [Escherichia phage vB_EcoP_G7C]	0	0.98689	YP_004782198
2-17-podo-terl-4	OP517623	Gp201917	SRX11002181	Giant panda	1291	1605	terminase subunit A [Escherichia phage vB_EcoP_G7C]	0	0.98315	YP_004782198
2-17-podo-terl-5	OP517624	Gp201917	SRX11002181	Giant panda	1351	1605	terminase subunit A [Escherichia phage vB_EcoP_G7C]	0	0.98689	YP_004782198
2-17-podo-terl-6	OP517625	Gp201917	SRX11002181	Giant panda	1555	1605	terminase subunit A [Escherichia phage vB_EcoP_G7C]	0	0.98502	YP_004782198
2-17-podo-terl-7	OP517626	Gp201917	SRX11002181	Giant panda	307	1605	terminase subunit A [Escherichia phage vB_EcoP_G7C]	0	0.98502	YP_004782198
2-17-podo-terl-8	OP517627	Gp201917	SRX11002181	Giant panda	311	1605	putative terminase [Pectobacterium phage Nepra]	0	0.70896	YP_009837867
2-17-podo-terl-9	OP517628	Gp201917	SRX11002181	Giant panda	399	1611	terminase subunit A [Escherichia phage vB_EcoP_G7C]	0	0.98134	YP_004782198
2-17-podo-terl-10	OP517629	Gp201917	SRX11002181	Giant panda	617	1605	terminase subunit A [Escherichia phage vB_EcoP_G7C]	0	0.98502	YP_004782198
2-17-podo-terl-11	OP517630	Gp201917	SRX11002181	Giant panda	789	1605	terminase subunit A [Escherichia phage vB_EcoP_G7C]	0	0.98502	YP_004782198
2-17-podo-terl-12	OP517631	Gp201917	SRX11002181	Giant panda	824	1605	terminase subunit A [Escherichia phage vB_EcoP_G7C]	0	0.98315	YP_004782198
2-17-podo-terl-13	OP517632	Gp201917	SRX11002181	Giant panda	914	1590	hypothetical protein ECBP1_0075 [Escherichia phage ECBP1]	0	1	AFR52033
2-17-sipho-terl-1	OP517633	Gp201917	SRX11002181	Giant panda	1081	1425	terminase large subunit [Shigella phage DS8]	0	0.97679	QCQ57324
2-17-sipho-terl-2	OP517634	Gp201917	SRX11002181	Giant panda	2341	1251	putative terminase [Escherichia phage K1-dep(1)]	0	0.98798	ADA82296
2-17-sipho-terl-3	OP517635	Gp201917	SRX11002181	Giant panda	106	1740	large terminase subunit [Proteus phage VB_PmiS-Isfahan]	0	0.83449	AQZ54581
2-17-sipho-terl-4	OP517636	Gp201917	SRX11002181	Giant panda	247	1425	terminase large subunit [Shigella phage DS8]	0	0.96414	QCQ57324
2-17-sipho-terl-5	OP517637	Gp201917	SRX11002181	Giant panda	303	1425	large terminase subunit [Salmonella phage SeSz-2]	0	0.84233	QAY00882
2-17-sipho-terl-6	OP517638	Gp201917	SRX11002181	Giant panda	330	1386	Terminase-like family protein [Escherichia phage slur05]	0	0.99132	CUL02170
2-17-sipho-terl-7	OP517639	Gp201917	SRX11002181	Giant panda	383	1425	phage large terminase subunit [Salmonella phage Vi II-E1]	0	0.94937	CAM33107
2-17-sipho-terl-8	OP517640	Gp201917	SRX11002181	Giant panda	395	1425	large terminase subunit [Salmonella phage Seszw_1]	0	0.98945	QAY00265
2-17-sipho-terl-9	OP517641	Gp201917	SRX11002181	Giant panda	488	1257	terminase [Salmonella phage LSPA1]	0	0.99265	AIM41101
2-17-sipho-terl-11	OP517642	Gp201917	SRX11002181	Giant panda	593	2535	large terminase subunit [Salmonella phage Segz_1]	0	0.98212	QAX98719
2-17-sipho-terl-12	OP517643	Gp201917	SRX11002181	Giant panda	629	1272	hypothetical protein [Escherichia phage ZCEC5]	0	1	QBJ02963
2-17-sipho-terl-13	OP517644	Gp201917	SRX11002181	Giant panda	641	1308	terminase large subunit [Salmonella phage Akira]	0	0.96552	QBZ71477
2-17-sipho-terl-14	OP517645	Gp201917	SRX11002181	Giant panda	657	1425	large terminase subunit [Salmonella phage Seszw_1]	0	0.98734	QAY00265
2-17-sipho-terl-15	OP517646	Gp201917	SRX11002181	Giant panda	989	1251	hypothetical protein HmCmsJML201_03344 [Escherichia coli]	0	0.99279	GDD13101
2-18-chase-terl-1	OP517647	Gp201918	SRX11002216	Giant panda	1189	2019	terminase large subunit [Escherichia phage Mangalitsa]	0	0.92262	QEG07856
2-18-drex-terl-1	OP517648	Gp201918	SRX11002216	Giant panda	1097	1575	terminase large subunit [Escherichia phage vB_EcoS_W011D]	0	0.89847	QCW18457
2-18-drex-terl-2	OP517649	Gp201918	SRX11002216	Giant panda	6000	1569	terminase large subunit [Escherichia phage vB_EcoS_W011D]	0	0.89464	QCW18457
2-18-drex-terl-3	OP517650	Gp201918	SRX11002216	Giant panda	8945	1572	terminase large subunit [Escherichia phage Henu7]	0	0.97323	QEA09698
2-18-drex-terl-4	OP517651	Gp201918	SRX11002216	Giant panda	11169	1572	terminase large subunit [Escherichia phage Henu7]	0	0.93499	QEA09698
2-18-drex-terl-5	OP517652	Gp201918	SRX11002216	Giant panda	15812	1572	TerL [Escherichia virus TLS]	0	0.92925	AAR09260
2-18-drex-terl-6	OP517653	Gp201918	SRX11002216	Giant panda	79	1569	terminase large subunit [Escherichia phage vB_EcoS_W011D]	0	0.99808	QCW18457
2-18-drex-terl-7	OP517654	Gp201918	SRX11002216	Giant panda	270	1677	phage terminase large subunit [Hafnia alvei]	0	0.97491	WP_103010260
2-18-drex-terl-8	OP517655	Gp201918	SRX11002216	Giant panda	876	1572	terminase large subunit [Escherichia phage vB_EcoS_W011D]	0	0.85824	QCW18457
2-18-drex-terl-9	OP517656	Gp201918	SRX11002216	Giant panda	971	1569	terminase large subunit [Escherichia phage vB_EcoS_PHB17]	0	0.94444	QDH94232
2-18-drex-terl-10	OP517657	Gp201918	SRX11002216	Giant panda	977	1584	terminase-like family protein [Escherichia phage vB_EcoS_ESCO41]	0	0.9697	AQY55276
2-18-myo-terl-2	OP517658	Gp201918	SRX11002216	Giant panda	761	1467	putative terminase large subunit [Pseudoalteromonas phage C7]	0	0.575	QAY17993
2-18-myo-terl-3	OP517659	Gp201918	SRX11002216	Giant panda	655	1422	putative terminase large subunit [Myoviridae environmental samples]	0	0.75884	AVQ10295
2-18-myo-terl-4	OP517660	Gp201918	SRX11002216	Giant panda	481	1377	Large subunit terminase [Siphoviridae sp.]	0	0.6449	DAL21304
2-18-myo-terl-5	OP517661	Gp201918	SRX11002216	Giant panda	260	1839	large terminase [Klebsiella variicola]	0	1	WP_110202989
2-18-myo-terl-6	OP517662	Gp201918	SRX11002216	Giant panda	227	3090	phage terminase large subunit family protein [Trinickia dinghuensis]	0	0.35881	WP_181885398
2-18-myo-terl-7	OP517663	Gp201918	SRX11002216	Giant panda	145	2004	Phi92_gp119 [Enterobacteria phage phi92]	0	0.9985	CBY99548
2-18-myo-terl-8	OP517664	Gp201918	SRX11002216	Giant panda	141	2076	putative terminase large subunit [Escherichia phage nieznany]	0	1	QHR69582
2-18-myo-terl-9	OP517665	Gp201918	SRX11002216	Giant panda	4058	1401	Transposase and inactivated derivatives [Buttiauxella agrestis]	0	0.65217	SUW63467
2-18-myo-terl-10	OP517666	Gp201918	SRX11002216	Giant panda	1502	1407	putative terminase large subunit [Pseudoalteromonas phage C7]	0	0.57292	QAY17993
2-18-myo-terl-11	OP517667	Gp201918	SRX11002216	Giant panda	1335	2109	terminase large subunit [Erwinia phage phiEaH2]	0	0.8433	AFQ96723
2-18-podo-terl-1	OP517668	Gp201918	SRX11002216	Giant panda	296	1548	hypothetical protein B7D49_19875 [Klebsiella pneumoniae]	0	0.5835	AWA69301
2-18-schito-terl-1	OP517669	Gp201918	SRX11002216	Giant panda	4226	1605	terminase subunit A [Escherichia phage vB_EcoP_G7C]	0	0.98689	YP_004782198
2-18-schito-terl-2	OP517670	Gp201918	SRX11002216	Giant panda	1830	1605	terminase subunit A [Escherichia phage vB_EcoP_G7C]	0	0.98502	YP_004782198
2-18-schito-terl-3	OP517671	Gp201918	SRX11002216	Giant panda	1819	1605	terminase subunit A [Escherichia phage vB_EcoP_G7C]	0	0.98502	YP_004782198
2-18-sipho-terl-1	OP517672	Gp201918	SRX11002216	Giant panda	912	1248	phage terminase large subunit [Streptococcus pneumoniae]	0	0.75062	VQB06452
2-18-sipho-terl-2	OP517673	Gp201918	SRX11002216	Giant panda	883	1458	Terminase-like family protein [Massilimaliae timonensis]	0	0.58531	WP_093990020
2-18-sipho-terl-3	OP517674	Gp201918	SRX11002216	Giant panda	792	1260	PBSX family phage terminase large subunit [Lactobacillus animalis]	0	0.99284	QCQ04172
2-18-sipho-terl-4	OP517675	Gp201918	SRX11002216	Giant panda	551	1425	terminase large subunit [Salmonella phage IME207]	0	0.99156	ANW46798
2-18-sipho-terl-5	OP517676	Gp201918	SRX11002216	Giant panda	519	1248	PBSX family phage terminase large subunit [Lactobacillus murinus]	0	0.98313	WP_076149904
2-18-sipho-terl-6	OP517677	Gp201918	SRX11002216	Giant panda	423	1296	PBSX family phage terminase large subunit [Aureimonas psammosilenae]	0	1	WP_152048984
2-18-sipho-terl-7	OP517678	Gp201918	SRX11002216	Giant panda	376	1251	PBSX family phage terminase large subunit [Lactobacillus murinus]	0	0.94712	RXV75351
2-18-sipho-terl-8	OP517679	Gp201918	SRX11002216	Giant panda	22983	1425	terminase large subunit [Shigella phage DS8]	0	0.97679	QCQ57324
2-18-sipho-terl-9	OP517680	Gp201918	SRX11002216	Giant panda	10422	1251	hypothetical protein HmCmsJML201_03344 [Escherichia coli]	0	0.99279	GDD13101
2-18-sipho-terl-10	OP517681	Gp201918	SRX11002216	Giant panda	8914	2520	large terminase subunit [Salmonella phage Segz_1]	0	0.97974	QAX98719
2-18-sipho-terl-11	OP517682	Gp201918	SRX11002216	Giant panda	6384	1308	terminase large subunit [Salmonella phage Akira]	0	0.96552	QBZ71477
2-18-sipho-terl-12	OP517683	Gp201918	SRX11002216	Giant panda	4895	1425	terminase large subunit [Shigella phage DS8]	0	0.97257	QCQ57324
2-18-sipho-terl-13	OP517684	Gp201918	SRX11002216	Giant panda	4610	1425	terminase large subunit [Shigella phage DS8]	0	0.96414	QCQ57324
2-18-sipho-terl-14	OP517685	Gp201918	SRX11002216	Giant panda	3713	1272	hypothetical protein [Escherichia phage ZCEC5]	0	0.99764	QBJ02963
2-18-sipho-terl-15	OP517686	Gp201918	SRX11002216	Giant panda	2603	1251	putative terminase [Escherichia phage K1-dep(1)]	0	0.99519	ADA82296
2-18-sipho-terl-16	OP517687	Gp201918	SRX11002216	Giant panda	2014	1425	phage large terminase subunit [Salmonella phage Vi II-E1]	0	0.94937	CAM33107
2-19-drex-terl-1	OP517688	Gp201919	SRX11002217	Giant panda	750	1587	terminase-like family protein [Escherichia phage vB_EcoS_ESCO41]	0	0.88447	AQY55276
2-19-drex-terl-2	OP517689	Gp201919	SRX11002217	Giant panda	97	1569	terminase large subunit [Escherichia phage vB_EcoS_W011D]	0	0.89464	QCW18457
2-19-drex-terl-3	OP517690	Gp201919	SRX11002217	Giant panda	95	1572	TerL [Escherichia virus TLS]	0	0.92925	AAR09260
2-19-drex-terl-4	OP517691	Gp201919	SRX11002217	Giant panda	1888	1575	phage terminase large subunit [Cupidesulfovibrio liaohensis]	0	0.8187	WP_167124382
2-19-myo-terl-1	OP517692	Gp201919	SRX11002217	Giant panda	1973	1407	putative terminase large subunit [Pseudoalteromonas phage C7]	0	0.57292	QAY17993
2-19-myo-terl-2	OP517693	Gp201919	SRX11002217	Giant panda	389	1509	phage terminase [Klebsiella pneumoniae]	0	0.97012	VFT56757
2-19-myo-terl-3	OP517694	Gp201919	SRX11002217	Giant panda	458	1404	Transposase and inactivated derivatives [Buttiauxella agrestis]	0	0.6476	SUW63467
2-19-sipho-terl-1	OP517695	Gp201919	SRX11002217	Giant panda	1277	1431	MAG TPA: large terminase [Siphoviridae sp.]	0	0.9011	DAO12152
2-19-sipho-terl-4	OP517696	Gp201919	SRX11002217	Giant panda	64	1320	putative large terminase protein [Siphoviridae sp.]	0	0.79108	AXQ65852
2-19-sipho-terl-5	OP517697	Gp201919	SRX11002217	Giant panda	97	1236	putative terminase large subunit [Plesiomonas phage phiP4-7]	0	0.73333	AUM58669
2-19-sipho-terl-6	OP517698	Gp201919	SRX11002217	Giant panda	111	1272	hypothetical protein [Escherichia phage ZCEC5]	0	0.99764	QBJ02963
2-19-sipho-terl-7	OP517699	Gp201919	SRX11002217	Giant panda	249	1308	hypothetical protein [Escherichia phage vB_EcoS Sa179lw]	0	0.97241	AVP40241
2-19-sipho-terl-8	OP517700	Gp201919	SRX11002217	Giant panda	350	1764	large terminase subunit [Salmonella phage vB_SenS_Sasha]	0	0.98467	YP_009787779
2-20-sipho-TERL-1	OP517701	Gp201920	SRX11003549	Giant panda	1223	1659	terminase [Brachybacterium sp. UMB0905]	0	0.59025	PMC76399
2-21-drex-terl-1	OP517702	Gp202001	SRX10991629	Giant panda	251	1575	terminase large subunit [Escherichia phage vB_EcoS_W011D]	0	0.89847	QCW18457
2-21-drex-terl-2	OP517703	Gp202001	SRX10991629	Giant panda	198	1572	TerL [Escherichia virus TLS]	0	0.92925	AAR09260
2-21-sipho-terl-1	OP517704	Gp202001	SRX10991629	Giant panda	1624	1476	MAG TPA: large terminase [Siphoviridae sp.]	0	0.9939	DAW80651
2-21-sipho-terl-2	OP517705	Gp202001	SRX10991629	Giant panda	4071	1272	hypothetical protein [Escherichia phage ZCEC5]	0	0.99764	QBJ02963
2-22-drex-terl-1	OP517706	Gp202002	SRX10991910	Giant panda	520	1569	terminase large subunit [Escherichia phage vB_EcoS_W011D]	0	0.89655	QCW18457
2-22-drex-terl-2	OP517707	Gp202002	SRX10991910	Giant panda	395	1572	terminase large subunit [Escherichia phage Henu7]	0	0.9522	QEA09698
2-22-drex-terl-3	OP517708	Gp202002	SRX10991910	Giant panda	308	1572	TerL [Escherichia virus TLS]	0	0.92925	AAR09260
2-22-myo-terl-1	OP517709	Gp202002	SRX10991910	Giant panda	846	1224	terminase large subunit [Aeromonas phage 62AhydR11PP]	0	0.82707	AWH14673
2-22-myo-terl-2	OP517710	Gp202002	SRX10991910	Giant panda	190	1866	phage terminase large subunit family protein [Citrobacter freundii]	0	0.49233	RVR99627
2-22-myo-terl-3	OP517711	Gp202002	SRX10991910	Giant panda	429	1602	terminase large subunit [Pectobacterium phage Arno18]	0	0.71857	AZV02261
2-22-myo-terl-4	OP517712	Gp202002	SRX10991910	Giant panda	1952	1407	putative terminase large subunit [Pseudoalteromonas phage C7]	0	0.57292	QAY17993
2-22-podo-terl-1	OP517713	Gp202002	SRX10991910	Giant panda	18258	1605	terminase subunit A [Escherichia phage vB_EcoP_G7C]	0	0.98689	YP_004782198
2-22-sipho-terl-1	OP517714	Gp202002	SRX10991910	Giant panda	523	1281	PBSX family phage terminase large subunit [Fructobacillus tropaeoli]	0	0.6643	WP_168778724
2-22-sipho-terl-2	OP517715	Gp202002	SRX10991910	Giant panda	148	1296	terminase large subunit [Serratia phage Eta]	0	0.90023	YP_008130333
2-23-drex-terl-1	OP517716	Gp202003	SRX10993105	Giant panda	1097	1575	terminase large subunit [Escherichia phage vB_EcoS_W011D]	0	0.89847	QCW18457
2-23-drex-terl-2	OP517717	Gp202003	SRX10993105	Giant panda	858	1572	terminase large subunit [Escherichia phage Henu7]	0	0.95985	QEA09698
2-23-myo-terl-2	OP517718	Gp202003	SRX10993105	Giant panda	234	1533	phage terminase large subunit [Photorhabdus namnaonensis]	0	0.70672	WP_082302596
2-23-myo-terl-3	OP517719	Gp202003	SRX10993105	Giant panda	4568	1287	PBSX family phage terminase large subunit [Streptococcus lutetiensis]	0	0.84112	WP_148525068
2-23-podo-terl-1	OP517720	Gp202003	SRX10993105	Giant panda	2818	1389	terminase large subunit [Escherichia phage O18-011]	0	1	BCG45072
2-23-sipho-terl-1	OP517721	Gp202003	SRX10993105	Giant panda	1556	1272	hypothetical protein [Escherichia phage ZCEC5]	0	0.99764	QBJ02963
2-23-sipho-terl-2	OP517722	Gp202003	SRX10993105	Giant panda	5238	1296	PBSX family phage terminase large subunit [Aureimonas psammosilenae]	0	1	WP_152048984
2-23-sipho-terl-3	OP517723	Gp202003	SRX10993105	Giant panda	3679	1248	phage terminase large subunit [Streptococcus pneumoniae]	0	0.75062	VQB06452
2-23-sipho-terl-4	OP517724	Gp202003	SRX10993105	Giant panda	9113	1251	putative terminase [Escherichia phage K1-dep(1)]	0	0.98317	ADA82296
2-23-sipho-terl-6	OP517725	Gp202003	SRX10993105	Giant panda	85	1386	terminase [Escherichia phage welsh]	0	0.99349	QHR68122
2-23-sipho-terl-7	OP517726	Gp202003	SRX10993105	Giant panda	469	1764	large terminase subunit [Salmonella phage vB_SenS_Sasha]	0	0.98637	YP_009787779
2-23-sipho-terl-8	OP517727	Gp202003	SRX10993105	Giant panda	632	1407	putative terminase large subunit [Pseudoalteromonas phage C7]	0	0.57292	QAY17993
2-24-drex-terl-1	OP517728	Gp202004	SRX10992949	Giant panda	372	1575	terminase large subunit [Escherichia virus vB_Eco_mar001J1]	0	0.8714	YP_009824497
2-24-myo-terl-1	OP517729	Gp202004	SRX10992949	Giant panda	837	1407	putative terminase large subunit [Pseudoalteromonas phage C7]	0	0.57292	QAY17993
2-24-myo-terl-2	OP517730	Gp202004	SRX10992949	Giant panda	827	1407	putative terminase large subunit [Pseudoalteromonas phage C7]	0	0.57292	QAY17993
2-24-myo-terl-3	OP517731	Gp202004	SRX10992949	Giant panda	295	1401	Transposase and inactivated derivatives [Buttiauxella agrestis]	0	0.66	SUW63467
2-24-myo-terl-4	OP517732	Gp202004	SRX10992949	Giant panda	1123	1401	Transposase and inactivated derivatives [Buttiauxella agrestis]	0	0.66222	SUW63467
2-24-podo-terl-1	OP517733	Gp202004	SRX10992949	Giant panda	1036	1605	terminase subunit A [Escherichia phage vB_EcoP_G7C]	0	0.98502	YP_004782198
2-24-sipho-terl-1	OP517734	Gp202004	SRX10992949	Giant panda	683	1251	putative terminase [Escherichia phage K1-dep(1)]	0	0.98798	ADA82296
2-24-sipho-terl-2	OP517735	Gp202004	SRX10992949	Giant panda	382	1251	putative terminase [Escherichia phage K1-dep(1)]	0	0.99519	ADA82296
2-24-sipho-terl-3	OP517736	Gp202004	SRX10992949	Giant panda	313	1287	PBSX family phage terminase large subunit [Streptococcus lutetiensis]	0	0.84112	WP_148525068
2-24-sipho-terl-4	OP517737	Gp202004	SRX10992949	Giant panda	280	1764	large terminase subunit [Salmonella phage vB_SenS_Sasha]	0	0.98637	YP_009787779
2-24-sipho-terl-5	OP517738	Gp202004	SRX10992949	Giant panda	85	1386	Terminase-like family protein [Escherichia phage slur05]	0	0.99783	CUL02170
2-24-sipho-terl-6	OP517739	Gp202004	SRX10992949	Giant panda	1435	1251	hypothetical protein HmCmsJML201_03344 [Escherichia coli]	0	0.99519	GDD13101
2-24-sipho-terl-7	OP517740	Gp202004	SRX10992949	Giant panda	1353	1425	terminase large subunit [Shigella phage DS8]	0	0.96835	QCQ57324
2-24-sipho-terl-8	OP517741	Gp202004	SRX10992949	Giant panda	1232	1407	putative terminase large subunit [Pseudoalteromonas phage C7]	0	0.57292	QAY17993
2-25-myo-terl-1	OP517742	Gp202005	SRX10993106	Giant panda	520	1407	putative terminase large subunit [Pseudoalteromonas phage C7]	0	0.575	QAY17993
2-25-podo-terl-1	OP517743	Gp202005	SRX10993106	Giant panda	787	1344	phage terminase large subunit [Cytobacillus solani]	0	0.55902	WP_075209185
2-25-schito-terl-1	OP517744	Gp202005	SRX10993106	Giant panda	589	1611	terminase subunit A [Escherichia phage vB_EcoP_G7C]	0	0.98321	YP_004782198
2-25-sipho-terl-1	OP517745	Gp202005	SRX10993106	Giant panda	1846	2535	large terminase subunit [Salmonella phage Segz_1]	0	0.97735	QAX98719
2-26-drex-terl-1	OP517746	Gp202006	SRX10993104	Giant panda	1670	1572	TerL [Escherichia virus TLS]	0	0.92925	AAR09260
2-26-drex-terl-2	OP517747	Gp202006	SRX10993104	Giant panda	267	1569	terminase large subunit [Escherichia phage vB_EcoS_W011D]	0	0.89464	QCW18457
2-26-drex-terl-3	OP517748	Gp202006	SRX10993104	Giant panda	845	1572	terminase large subunit [Escherichia phage vB_EcoS_W011D]	0	0.95211	QCW18457
2-26-drex-terl-4	OP517749	Gp202006	SRX10993104	Giant panda	847	1569	terminase large subunit [Escherichia phage vB_EcoS_W011D]	0	0.89655	QCW18457
2-26-drex-terl-5	OP517750	Gp202006	SRX10993104	Giant panda	857	1572	terminase large subunit [Escherichia phage vB_EcoS_PHB17]	0	0.95211	QDH94232
2-26-myo-terl-2	OP517751	Gp202006	SRX10993104	Giant panda	647	1407	putative terminase large subunit [Pseudoalteromonas phage C7]	0	0.57292	QAY17993
2-26-myo-terl-3	OP517752	Gp202006	SRX10993104	Giant panda	987	1407	putative terminase large subunit [Pseudoalteromonas phage C7]	0	0.57292	QAY17993
2-26-schito-terl-1	OP517753	Gp202006	SRX10993104	Giant panda	2029	1605	terminase subunit A [Escherichia phage vB_EcoP_G7C]	0	0.98502	YP_004782198
2-26-sipho-terl-1	OP517754	Gp202006	SRX10993104	Giant panda	1388	1425	terminase large subunit [Shigella phage DS8]	0	0.95992	QCQ57324
2-26-sipho-terl-2	OP517755	Gp202006	SRX10993104	Giant panda	1824	1407	putative terminase large subunit [Pseudoalteromonas phage C7]	0	0.57292	QAY17993
2-26-sipho-terl-3	OP517756	Gp202006	SRX10993104	Giant panda	2531	2520	large terminase subunit [Salmonella phage Segz_1]	0	0.98212	QAX98719
2-26-sipho-terl-4	OP517757	Gp202006	SRX10993104	Giant panda	2967	1425	terminase large subunit [Shigella phage DS8]	0	0.96414	QCQ57324
2-26-sipho-terl-5	OP517758	Gp202006	SRX10993104	Giant panda	149	1308	Phage terminase large subunit [Streptococcus cristatus]	0	0.84651	RSJ80042
2-26-sipho-terl-6	OP517759	Gp202006	SRX10993104	Giant panda	170	1281	phage terminase, large subunit [Fructobacillus fructosus KCTC 3544]	0	0.66038	KRN51698
2-26-sipho-terl-7	OP517760	Gp202006	SRX10993104	Giant panda	197	1281	PBSX family phage terminase large subunit [Fructobacillus tropaeoli]	0	0.6643	WP_168778724
2-26-sipho-terl-8	OP517761	Gp202006	SRX10993104	Giant panda	221	1386	Terminase-like family protein [Escherichia phage slur05]	0	0.99132	CUL02170
2-26-sipho-terl-9	OP517762	Gp202006	SRX10993104	Giant panda	325	1257	terminase [Salmonella phage LSPA1]	0	0.9902	AIM41101
2-26-sipho-terl-10	OP517763	Gp202006	SRX10993104	Giant panda	364	1248	phage terminase large subunit [Streptococcus pneumoniae]	0	0.75062	VQB06452
2-26-sipho-terl-11	OP517764	Gp202006	SRX10993104	Giant panda	473	1308	hypothetical protein [Escherichia phage vB_EcoS Sa179lw]	0	0.97241	AVP40241
2-26-sipho-terl-12	OP517765	Gp202006	SRX10993104	Giant panda	861	1425	large terminase subunit [Salmonella phage Seszw_1]	0	0.98734	QAY00265
2-26-sipho-terl-13	OP517766	Gp202006	SRX10993104	Giant panda	945	1257	terminase [Salmonella phage LSPA1]	0	0.99265	AIM41101
2-27-drex-terl-1	OP517767	Gp202007	SRX10992995	Giant panda	80	1572	terminase large subunit [Escherichia phage vB_EcoS_W011D]	0	0.85824	QCW18457
2-27-drex-terl-2	OP517768	Gp202007	SRX10992995	Giant panda	421	1569	terminase large subunit [Escherichia phage vB_EcoS_W011D]	0	0.89655	QCW18457
2-27-drex-terl-3	OP517769	Gp202007	SRX10992995	Giant panda	579	1572	TerL [Escherichia virus TLS]	0	0.92925	AAR09260
2-27-myo-terl-1	OP517770	Gp202007	SRX10992995	Giant panda	914	1608	terminase large subunit [Salmonella phage Lumpael]	6.1e-172	0.50282	AZF88805
2-27-myo-terl-2	OP517771	Gp202007	SRX10992995	Giant panda	656	1407	putative terminase large subunit [Pseudoalteromonas phage C7]	0	0.57292	QAY17993
2-27-myo-terl-3	OP517772	Gp202007	SRX10992995	Giant panda	355	1797	large terminase protein [Serratia phage PS2]	0	0.76007	AHY25517
2-27-myo-terl-4	OP517773	Gp202007	SRX10992995	Giant panda	71	1521	terminase [Escherichia coli]	0	1	RZY57227
2-27-podo-terl-2	OP517774	Gp202007	SRX10992995	Giant panda	1716	1401	Transposase and inactivated derivatives [Buttiauxella agrestis]	0	0.66444	SUW63467
2-27-sipho-terl-2	OP517775	Gp202007	SRX10992995	Giant panda	924	2520	large terminase subunit [Salmonella phage Segz_1]	0	0.97974	QAX98719
2-27-sipho-terl-3	OP517776	Gp202007	SRX10992995	Giant panda	778	1248	phage terminase large subunit [Streptococcus pneumoniae]	0	0.75062	VQB06452
2-27-sipho-terl-4	OP517777	Gp202007	SRX10992995	Giant panda	676	1764	large terminase subunit [Salmonella phage vB_SenS_Sasha]	0	0.98637	YP_009787779
2-27-sipho-terl-5	OP517778	Gp202007	SRX10992995	Giant panda	304	1257	terminase [Salmonella phage LSPA1]	0	0.99265	AIM41101
2-27-sipho-terl-6	OP517779	Gp202007	SRX10992995	Giant panda	1832	1251	terminase large subunit [Escherichia phage vB_EcoS_fKuEco01]	0	0.9976	QNO11716
2-27-sipho-terl-7	OP517780	Gp202007	SRX10992995	Giant panda	1380	1308	hypothetical protein [Escherichia phage vB_EcoS Sa179lw]	0	0.97241	AVP40241
2-28-myo-terl-2	OP517781	Gp202008	SRX10993107	Giant panda	1390	1401	Transposase and inactivated derivatives [Buttiauxella agrestis]	0	0.65778	SUW63467
2-28-schito-terl-1	OP517782	Gp202008	SRX10993107	Giant panda	11606	1605	terminase subunit A [Escherichia phage vB_EcoP_G7C]	0	0.98315	YP_004782198
2-28-sipho-terl-1	OP517783	Gp202008	SRX10993107	Giant panda	1126	1425	terminase large subunit [Shigella phage DS8]	0	0.96414	QCQ57324
2-28-sipho-terl-2	OP517784	Gp202008	SRX10993107	Giant panda	1255	1308	hypothetical protein [Escherichia phage vB_EcoS Sa179lw]	0	0.97011	AVP40241
2-28-sipho-terl-3	OP517785	Gp202008	SRX10993107	Giant panda	1673	1308	hypothetical protein [Escherichia phage vB_EcoS Sa179lw]	0	0.97241	AVP40241
2-28-sipho-terl-4	OP517786	Gp202008	SRX10993107	Giant panda	1303	1407	putative terminase large subunit [Pseudoalteromonas phage C7]	0	0.575	QAY17993
2-28-sipho-terl-5	OP517787	Gp202008	SRX10993107	Giant panda	368	1407	putative terminase large subunit [Pseudoalteromonas phage C7]	0	0.57708	QAY17993
2-28-sipho-terl-6	OP517788	Gp202008	SRX10993107	Giant panda	418	1272	hypothetical protein [Escherichia phage ZCEC5]	0	1	QBJ02963
2-28-sipho-terl-7	OP517789	Gp202008	SRX10993107	Giant panda	477	1227	terminase [Salmonella phage LSPA1]	0	0.99265	AIM41101
2-29-drex-terl-1	OP517790	Gp202009	SRX10992948	Giant panda	570	1572	TerL [Escherichia virus TLS]	0	0.92925	AAR09260
2-29-drex-terl-2	OP517791	Gp202009	SRX10992948	Giant panda	247	1575	terminase large subunit [Escherichia phage vB_EcoS_W011D]	0	0.89847	QCW18457
2-29-drex-terl-3	OP517792	Gp202009	SRX10992948	Giant panda	128	1569	terminase large subunit [Escherichia phage vB_EcoS_W011D]	0	0.89655	QCW18457
2-29-myo-terl-1	OP517793	Gp202009	SRX10992948	Giant panda	886	1401	Transposase and inactivated derivatives [Buttiauxella agrestis]	0	0.66444	SUW63467
2-29-sipho-terl-1	OP517794	Gp202009	SRX10992948	Giant panda	784	2520	large terminase subunit [Salmonella phage Segz_1]	0	0.98451	QAX98719
2-29-sipho-terl-2	OP517795	Gp202009	SRX10992948	Giant panda	21837	1287	PBSX family phage terminase large subunit [Streptococcus lutetiensis]	0	0.84112	WP_148525068
2-29-sipho-terl-3	OP517796	Gp202009	SRX10992948	Giant panda	1637	1251	hypothetical protein HmCmsJML201_03344 [Escherichia coli]	0	0.99279	GDD13101
2-29-sipho-terl-4	OP517797	Gp202009	SRX10992948	Giant panda	915	1386	Terminase-like family protein [Escherichia phage slur05]	0	0.99132	CUL02170
2-29-sipho-terl-5	OP517798	Gp202009	SRX10992948	Giant panda	2818	1425	terminase large subunit [Shigella phage DS8]	0	0.97468	QCQ57324
2-29-sipho-terl-6	OP517799	Gp202009	SRX10992948	Giant panda	3930	1248	phage terminase large subunit [Streptococcus pneumoniae]	0	0.75062	VQB06452
2-29-sipho-terl-7	OP517800	Gp202009	SRX10992948	Giant panda	1295	1227	terminase [Salmonella phage LSPA1]	0	0.99265	AIM41101
2-29-sipho-terl-8	OP517801	Gp202009	SRX10992948	Giant panda	758	1272	hypothetical protein [Escherichia phage ZCEC5]	0	1	QBJ02963
2-29-sipho-terl-9	OP517802	Gp202009	SRX10992948	Giant panda	706	1236	putative terminase large subunit [Plesiomonas phage phiP4-7]	0	0.73067	AUM58669
2-30-drex-terl-1	OP517803	Gp202010	SRX10993365	Giant panda	6525	1569	hypothetical protein pSf1_006[Shigella phage pSf-1]	0	0.99808	AGI61444
2-30-myo-terl-1	OP517804	Gp202010	SRX10993365	Giant panda	3593	1401	Transposase and inactivated derivatives [Buttiauxella agrestis]	0	0.65778	SUW63467
2-30-podo-terl-1	OP517805	Gp202010	SRX10993365	Giant panda	21207	1605	hypothetical protein ECBP1_0075 [Escherichia phage ECBP1]	0	0.99622	AFR52033
2-30-sipho-terl-1	OP517806	Gp202010	SRX10993365	Giant panda	1596	1251	hypothetical protein HmCmsJML201_03344 [Escherichia coli]	0	0.99519	GDD13101
2-30-sipho-terl-2	OP517807	Gp202010	SRX10993365	Giant panda	2313	1251	putative terminase [Escherichia phage K1-dep(1)]	0	1	ADA82296
2-30-sipho-terl-3	OP517808	Gp202010	SRX10993365	Giant panda	3416	1407	putative terminase large subunit [Pseudoalteromonas phage C7]	0	0.57292	QAY17993
2-31-chase-terl-1	OP517809	Gp202011	SRX10993462	Giant panda	11370	2019	terminase large subunit [Escherichia phage Mangalitsa]	0	0.99107	QEG07856
2-31-chase-terl-2	OP517810	Gp202011	SRX10993462	Giant panda	1341	2019	terminase large subunit [Escherichia phage Mangalitsa]	0	0.82589	QEG07856
2-31-drex-terl-1	OP517811	Gp202011	SRX10993462	Giant panda	939	1572	putative terminase large subunit [Escherichia virus Rtp]	0	0.91205	CAJ42225
2-31-drex-terl-2	OP517812	Gp202011	SRX10993462	Giant panda	301	1569	terminase large subunit [Escherichia phage vB_EcoS_W011D]	0	0.93103	QCW18457
2-31-drex-terl-3	OP517813	Gp202011	SRX10993462	Giant panda	2460	1575	terminase large subunit [Escherichia phage vB_EcoS_W011D]	0	0.89847	QCW18457
2-31-drex-terl-4	OP517814	Gp202011	SRX10993462	Giant panda	1718	1554	hypothetical protein [Escherichia phage SRT8]	0	0.72361	ATN93809
2-31-drex-terl-5	OP517815	Gp202011	SRX10993462	Giant panda	1194	1569	terminase large subunit [Escherichia phage vB_EcoS_W011D]	0	0.89655	QCW18457
2-31-myo-terl-1	OP517816	Gp202011	SRX10993462	Giant panda	2171	1401	Transposase and inactivated derivatives [Buttiauxella agrestis]	0	0.66444	SUW63467
2-31-myo-terl-2	OP517817	Gp202011	SRX10993462	Giant panda	1751	1836	terminase large subunit [Edwardsiella phage PEi20]	0	0.92635	BAQ22835
2-31-podo-terl-1	OP517818	Gp202011	SRX10993462	Giant panda	3282	1632	terminase large subunit [Vibrio phage 1.275.O._10N.286.54.E11]	1.77e-171	0.4794	AUS00442
2-31-podo-terl-2	OP517819	Gp202011	SRX10993462	Giant panda	329	1584	terminase [Escherichia phage Pollock]	0	0.99051	AIX12437
2-31-sipho-terl-1	OP517820	Gp202011	SRX10993462	Giant panda	1648	1386	Terminase-like family protein [Escherichia phage slur05]	0	0.99132	CUL02170
2-31-sipho-terl-2	OP517821	Gp202011	SRX10993462	Giant panda	3422	1251	putative terminase [Escherichia phage K1-dep(1)]	0	0.99519	ADA82296
2-31-sipho-terl-3	OP517822	Gp202011	SRX10993462	Giant panda	3681	1764	large terminase subunit [Salmonella phage vB_SenS_Sasha]	0	0.98637	YP_009787779
2-31-sipho-terl-4	OP517823	Gp202011	SRX10993462	Giant panda	4915	1248	phage terminase large subunit [Streptococcus pneumoniae]	0	0.75062	VQB06452
2-31-sipho-terl-5	OP517824	Gp202011	SRX10993462	Giant panda	4992	1425	phage large terminase subunit [Salmonella phage Vi II-E1]	0	0.94515	CAM33107
2-31-sipho-terl-6	OP517825	Gp202011	SRX10993462	Giant panda	6278	1407	putative terminase large subunit [Pseudoalteromonas phage C7]	0	0.57708	QAY17993
2-31-sipho-terl-7	OP517826	Gp202011	SRX10993462	Giant panda	7375	1272	hypothetical protein [Escherichia phage ZCEC5]	0	1	QBJ02963
2-31-sipho-terl-8	OP517827	Gp202011	SRX10993462	Giant panda	252	1236	putative terminase large subunit [Plesiomonas phage phiP4-7]	0	0.75623	AUM58669
2-32-drex-terl-1	OP517828	Gpshanghai	SRX17430959	Giant panda	82	1575	terminase large subunit [Escherichia phage vB_EcoS_W011D]	0	0.89464	QCW18457
2-33-podo-terl-1	OP517829	Gpwuhan	SRX17430960	Giant panda	213	1605	terminase subunit A [Escherichia phage vB_EcoP_G7C]	0	0.98689	YP_004782198
2-33-sipho-terl-1	OP517830	Gpwuhan	SRX17430960	Giant panda	5029	1299	PBSX family phage terminase large subunit [Streptococcus suis]	0	0.91667	WP_105123168
2-33-sipho-terl-2	OP517831	Gpwuhan	SRX17430960	Giant panda	102	1308	terminase large subunit [Salmonella phage Akira]	0	0.9931	QBZ71477
2-33-sipho-terl-3	OP517832	Gpwuhan	SRX17430960	Giant panda	119	1236	putative terminase large subunit [Plesiomonas phage phiP4-7]	0	0.73867	AUM58669
2-33-sipho-terl-4	OP517833	Gpwuhan	SRX17430960	Giant panda	154	1251	putative terminase [Escherichia phage K1-dep(1)]	0	0.98798	ADA82296
2-33-sipho-terl-5	OP517834	Gpwuhan	SRX17430960	Giant panda	574	1248	phage terminase large subunit [Streptococcus pneumoniae]	0	0.75062	VQB06452
2-33-sipho-terl-6	OP517835	Gpwuhan	SRX17430960	Giant panda	486	1272	hypothetical protein [Escherichia phage ZCEC5]	0	0.99527	QBJ02963
3-1-chase-terl-1	OP517836	Lp20201	SRX10970690	Red panda	47	2016	terminase large subunit [Escherichia phage Mangalitsa]	0	0.8281	QEG07856
3-1-drex-terl-1	OP517837	Lp20201	SRX10970690	Red panda	710	1587	terminase-like family protein [Escherichia phage vB_EcoS_ESCO41]	0	0.88636	AQY55276
3-1-drex-terl-2	OP517838	Lp20201	SRX10970690	Red panda	7798	1587	terminase-like family protein [Escherichia phage vB_EcoS_ESCO41]	0	0.88447	AQY55276
3-1-podo-terl-1	OP517839	Lp20201	SRX10970690	Red panda	45	1605	terminase subunit A [Escherichia phage vB_EcoP_G7C]	0	0.98502	YP_004782198
3-1-sipho-terl-1	OP517840	Lp20201	SRX10970690	Red panda	34	1251	putative terminase [Escherichia phage K1-dep(1)]	0	1	ADA82296
3-1-sipho-terl-3	OP517841	Lp20201	SRX10970690	Red panda	435	1251	terminase large subunit [Escherichia phage vB_EcoS_fKuEco01]	0	0.99519	QNO11716
3-2-drex-terl-1	OP517842	Lp20202	SRX10970235	Red panda	343	1590	terminase-like family protein [Escherichia phage vB_EcoS_ESCO41]	0	0.93916	AQY55276
3-2-myo-terl-1	OP517843	Lp20202	SRX10970235	Red panda	1154	1401	Transposase and inactivated derivatives [Buttiauxella agrestis]	0	0.65217	SUW63467
3-2-podo-terl-1	OP517844	Lp20202	SRX10970235	Red panda	249	1542	hypothetical protein ECBP2_0005 [Escherichia phage ECBP2]	0	0.99805	AFR52038
3-2-podo-terl-2	OP517845	Lp20202	SRX10970235	Red panda	180	1548	hypothetical protein B7D49_19875 [Klebsiella pneumoniae]	0	0.58153	AWA69301
3-2-sipho-terl-1	OP517846	Lp20202	SRX10970235	Red panda	74	1257	terminase [Salmonella phage LSPA1]	0	0.99265	AIM41101
3-3-myo-terl-1	OP517847	Lp20203	SRX10970628	Red panda	801	1407	putative terminase large subunit [Pseudoalteromonas phage C7]	0	0.57083	QAY17993
3-3-myo-terl-2	OP517848	Lp20203	SRX10970628	Red panda	154	1401	Transposase and inactivated derivatives [Buttiauxella agrestis]	0	0.6476	SUW63467
3-3-podo-terl-1	OP517849	Lp20203	SRX10970628	Red panda	1168	1542	terminase large subunit [Shigella phage SGF2]	0	1	QEM42577
3-3-sipho-terl-2	OP517850	Lp20203	SRX10970628	Red panda	3186	1251	terminase large subunit [Escherichia phage vB_EcoS_fKuEco01]	0	0.99038	QNO11716
3-3-sipho-terl-3	OP517851	Lp20203	SRX10970628	Red panda	977	1251	terminase large subunit [Escherichia phage vB_EcoS_fKuEco01]	0	0.9976	QNO11716
3-3-sipho-terl-4	OP517852	Lp20203	SRX10970628	Red panda	1315	1251	terminase large subunit [Escherichia phage Schulenburg]	0	0.98798	QEG06790
3-3-sipho-terl-5	OP517853	Lp20203	SRX10970628	Red panda	270	1476	MAG TPA: large terminase [Siphoviridae sp.]	0	0.9919	DAW80651
3-3-sipho-terl-6	OP517854	Lp20203	SRX10970628	Red panda	85	1227	terminase [Salmonella phage LSPA1]	0	0.99265	AIM41101
3-3-sipho-terl-7	OP517855	Lp20203	SRX10970628	Red panda	85	1284	terminase large subunit [Enterococcus phage vB_EfaS_Ef7.1]	0	0.67458	QBZ69408
3-3-sipho-terl-8	OP517856	Lp20203	SRX10970628	Red panda	469	1224	hypothetical protein [Escherichia phage ZCEC5]	0	0.98771	QBJ02963
3-4-chase-terl-1	OP517857	Lp20204	SRX10970674	Red panda	1504	2019	terminase large subunit [Escherichia phage vB_EcoM_4HA13]	0	0.8244	QEM43024
3-4-drex-terl-1	OP517858	Lp20204	SRX10970674	Red panda	371	1584	terminase-like family protein [Escherichia phage vB_EcoS_ESCO41]	0	0.96591	AQY55276
3-4-myo-terl-1	OP517859	Lp20204	SRX10970674	Red panda	81	1401	Transposase and inactivated derivatives [Buttiauxella agrestis]	0	0.66	SUW63467
3-4-podo-terl-1	OP517860	Lp20204	SRX10970674	Red panda	118	1590	terminase [Xanthomonas phage RiverRider]	0	0.69129	YP_009837857
3-4-podo-terl-2	OP517861	Lp20204	SRX10970674	Red panda	490	1542	terminase large subunit [Shigella phage SGF2]	0	1	QEM42577
3-4-sipho-terl-2	OP517862	Lp20204	SRX10970674	Red panda	4218	2079	terminase large subunit [Salmonella phage SAP012]	0	0.81042	BCG45224
3-4-sipho-terl-3	OP517863	Lp20204	SRX10970674	Red panda	7594	1251	terminase large subunit [Escherichia phage vB_EcoS_fKuEco01]	0	0.9976	QNO11716
3-4-sipho-terl-4	OP517864	Lp20204	SRX10970674	Red panda	46	1395	PBSX family phage terminase large subunit [Brevibacterium aurantiacum]	4.09e-124	0.46681	TSI11960
3-4-sipho-terl-5	OP517865	Lp20204	SRX10970674	Red panda	75	1272	hypothetical protein ABY59_0200018 [Enterobacter phage phiEap-2]	0	0.98109	ALA45585
3-4-sipho-terl-6	OP517866	Lp20204	SRX10970674	Red panda	82	1425	terminase [Shigella phage EP23]	0	0.8481	AEV89319
3-4-sipho-terl-7	OP517867	Lp20204	SRX10970674	Red panda	549	1503	terminase large subunit [Vibrio phage Vp_R1]	9.85e-147	0.46758	AUG88472
3-5-myo-terl-1	OP517868	Lp20205	SRX10970675	Red panda	282	1401	Transposase and inactivated derivatives [Buttiauxella agrestis]	0	0.65778	SUW63467
3-5-podo-terl-1	OP517869	Lp20205	SRX10970675	Red panda	420	1542	putative DNA packaging protein [Escherichia phage 172-1]	0	1	AJW61388
3-5-sipho-terl-1	OP517870	Lp20205	SRX10970675	Red panda	64	1425	terminase large subunit [Shigella phage DS8]	0	0.97468	QCQ57324
3-5-sipho-terl-2	OP517871	Lp20205	SRX10970675	Red panda	92	1251	hypothetical protein HmCmsJML201_03344 [Escherichia coli]	0	0.99279	GDD13101
3-5-sipho-terl-3	OP517872	Lp20205	SRX10970675	Red panda	97	1425	terminase large subunit [Shigella phage DS8]	0	0.97046	QCQ57324
3-5-sipho-terl-4	OP517873	Lp20205	SRX10970675	Red panda	178	2079	terminase large subunit [Salmonella phage SAP012]	0	0.81042	BCG45224
3-5-sipho-terl-5	OP517874	Lp20205	SRX10970675	Red panda	183	1425	large terminase subunit [Salmonella phage SeSz-2]	0	0.84449	QAY00882
3-6-chase-terl-1	OP517875	Lp20206	SRX10970629	Red panda	607	2043	putative large subunit terminase [Escherichia phage vB_EcoP_Bp7]	0	0.81912	QDJ96627
3-6-drex-terl-1	OP517876	Lp20206	SRX10970629	Red panda	806	1584	terminase large subunit [Enterobacteria phage vB_EcoS_NBD2]	0	0.85009	ANM45870
3-6-drex-terl-2	OP517877	Lp20206	SRX10970629	Red panda	51	1572	putative terminase large subunit [Escherichia phage RES-2009a]	0	0.84615	ACZ74592
3-6-podo-terl-1	OP517878	Lp20206	SRX10970629	Red panda	453	1542	putative DNA packaging protein [Escherichia phage 172-1]	0	0.99805	AJW61388
3-6-podo-terl-2	OP517879	Lp20206	SRX10970629	Red panda	102	1605	terminase subunit A [Escherichia phage vB_EcoP_G7C]	0	0.98689	YP_004782198
3-6-podo-terl-3	OP517880	Lp20206	SRX10970629	Red panda	180	1485	terminase large subunit [Salmonella phage 7-11]	0	0.91498	AEK81919
3-6-sipho-terl-1	OP517881	Lp20206	SRX10970629	Red panda	60	1338	DNA-packaging protein [Sphingobium yanoikuyae]	0	0.79694	WP_010337792
3-6-sipho-terl-2	OP517882	Lp20206	SRX10970629	Red panda	165	1434	phage terminase large subunit [Flavobacteriales bacterium]	1.62e-135	0.5623	MCB0771736
3-6-sipho-terl-3	OP517883	Lp20206	SRX10970629	Red panda	213	1764	large terminase subunit [Salmonella phage vB_SenS_Sasha]	0	0.98467	YP_009787779
3-6-sipho-terl-4	OP517884	Lp20206	SRX10970629	Red panda	302	1479	phage terminase large subunit [Paracoccus sp. S4493]	0	0.57906	WP_052714788
3-6-sipho-terl-5	OP517885	Lp20206	SRX10970629	Red panda	417	1251	putative terminase [Escherichia phage K1-dep(1)]	0	0.9976	ADA82296
3-7-chase-terl-1	OP517886	Lp20207	SRX10970233	Red panda	790	2019	terminase large subunit [Escherichia phage Mangalitsa]	0	0.8244	QEG07856
3-7-drex-terl-1	OP517887	Lp20207	SRX10970233	Red panda	862	1587	terminase-like family protein [Escherichia phage vB_EcoS_ESCO41]	0	0.88636	AQY55276
3-7-drex-terl-2	OP517888	Lp20207	SRX10970233	Red panda	82	1572	putative terminase large subunit [Escherichia virus Rtp]	0	0.91013	CAJ42225
3-7-myo-terl-1	OP517889	Lp20207	SRX10970233	Red panda	1346	2019	terminase large subunit [Erwinia phage phiEaH2]	0	0.84473	AFQ96723
3-7-myo-terl-2	OP517890	Lp20207	SRX10970233	Red panda	65298	1404	Transposase and inactivated derivatives [Buttiauxella agrestis]	0	0.64989	SUW63467
3-7-myo-terl-3	OP517891	Lp20207	SRX10970233	Red panda	216	1440	bacteriophage protein [Klebsiella oxytoca]	0	0.99579	BAS40343
3-7-podo-terl-1	OP517892	Lp20207	SRX10970233	Red panda	323	1479	DNA-packaging protein [Escherichia coli]	0	0.98984	QBF91616
3-7-podo-terl-2	OP517893	Lp20207	SRX10970233	Red panda	205	1542	putative DNA packaging protein [Escherichia phage EP335]	0	0.97466	AVZ45088
3-7-podo-terl-3	OP517894	Lp20207	SRX10970233	Red panda	88	1296	hypothetical protein B7D49_19875 [Klebsiella pneumoniae]	0	0.59765	AWA69301
3-7-podo-terl-5	OP517895	Lp20207	SRX10970233	Red panda	49	1575	terminase large subunit [Salmonella phage 7-11]	0	0.91498	AEK81919
3-7-podo-terl-6	OP517896	Lp20207	SRX10970233	Red panda	8286	1542	putative DNA packaging protein [Escherichia phage 172-1]	0	1	AJW61388
3-7-podo-terl-7	OP517897	Lp20207	SRX10970233	Red panda	1880	1542	hypothetical protein ECBP2_0005 [Escherichia phage ECBP2]	0	0.99805	AFR52038
3-7-schito-terl-1	OP517898	Lp20207	SRX10970233	Red panda	127	1605	terminase subunit A [Escherichia phage vB_EcoP_G7C]	0	0.98502	YP_004782198
3-7-schito-terl-2	OP517899	Lp20207	SRX10970233	Red panda	101	1605	terminase subunit A [Escherichia phage vB_EcoP_G7C]	0	0.98689	YP_004782198
3-7-sipho-terl-1	OP517900	Lp20207	SRX10970233	Red panda	975	2079	terminase large subunit [Salmonella phage SAP012]	0	0.81042	BCG45224
3-7-sipho-terl-2	OP517901	Lp20207	SRX10970233	Red panda	784	1425	phage large terminase subunit [Salmonella phage Vi II-E1]	0	0.95148	CAM33107
3-7-sipho-terl-3	OP517902	Lp20207	SRX10970233	Red panda	753	1281	PBSX family phage terminase large subunit [Fructobacillus tropaeoli]	0	0.67139	WP_168778724
3-7-sipho-terl-4	OP517903	Lp20207	SRX10970233	Red panda	512	1386	terminase [Escherichia phage mckay]	0	0.98048	QHR73490
3-7-sipho-terl-5	OP517904	Lp20207	SRX10970233	Red panda	405	1407	putative terminase large subunit [Pseudoalteromonas phage C7]	0	0.57292	QAY17993
3-7-sipho-terl-6	OP517905	Lp20207	SRX10970233	Red panda	272	1386	putative terminase large subunit [Escherichia phage YD-2008.s]	0	0.99132	AIX11821
3-7-sipho-terl-7	OP517906	Lp20207	SRX10970233	Red panda	186	1407	putative terminase large subunit [Pseudoalteromonas phage C7]	0	0.575	QAY17993
3-7-sipho-terl-8	OP517907	Lp20207	SRX10970233	Red panda	186	1257	PBSX family phage terminase large subunit [Lysinibacillus meyeri]	0	0.69756	WP_107839435
3-7-sipho-terl-9	OP517908	Lp20207	SRX10970233	Red panda	110	1467	terminase large subunit [Salmonella phage PMBT28]	0	0.81856	AUZ95493
3-7-sipho-terl-10	OP517909	Lp20207	SRX10970233	Red panda	10636	1425	terminase large subunit [Shigella phage DS8]	0	0.95992	QCQ57324
3-7-sipho-terl-11	OP517910	Lp20207	SRX10970233	Red panda	3350	1251	putative terminase [Escherichia phage K1-dep(1)]	0	0.9976	ADA82296
3-7-sipho-terl-12	OP517911	Lp20207	SRX10970233	Red panda	2436	1236	putative terminase large subunit [Plesiomonas phage phiP4-7]	0	0.73867	AUM58669
3-8-myo-terl-1	OP517912	Lp20208	SRX10970813	Red panda	168	1395	PBSX family phage terminase large subunit [Pantoea sp. BAV 3049]	0	0.66975	WP_158782488
3-8-myo-terl-2	OP517913	Lp20208	SRX10970813	Red panda	386	2109	terminase large subunit [Erwinia phage phiEaH2]	0	0.8433	AFQ96723
3-8-myo-terl-3	OP517914	Lp20208	SRX10970813	Red panda	478	1443	Transposase and inactivated derivatives [Buttiauxella agrestis]	0	0.65778	SUW63467
3-8-podo-terl-1	OP517915	Lp20208	SRX10970813	Red panda	245	1620	terminase [Escherichia phage Pollock]	0	0.98876	AIX12437
3-8-podo-terl-2	OP517916	Lp20208	SRX10970813	Red panda	116	1542	terminase large subunit [Shigella phage SGF2]	0	1	QEM42577
3-8-podo-terl-3	OP517917	Lp20208	SRX10970813	Red panda	360	1485	terminase large subunit [Salmonella phage 7-11]	0	0.91498	AEK81919
3-8-podo-terl-4	OP517918	Lp20208	SRX10970813	Red panda	116	1593	hypothetical protein ECBP1_0075 [Escherichia phage ECBP1]	0	0.67105	AFR52033
3-8-podo-terl-5	OP517919	Lp20208	SRX10970813	Red panda	141	1293	terminase [Lactobacillus reuteri]	0	0.60047	OTA77819
3-8-sipho-terl-1	OP517920	Lp20208	SRX10970813	Red panda	1252	2520	large terminase subunit [Salmonella phage Segz_1]	0	0.98331	QAX98719
3-8-sipho-terl-2	OP517921	Lp20208	SRX10970813	Red panda	2411	1599	terminase large subunit [Salmonella phage SE(in:Nonagvirus)]	0	0.99812	YP_009613551
3-8-sipho-terl-3	OP517922	Lp20208	SRX10970813	Red panda	4625	1680	hypothetical protein CSW53_07960 [Rhodococcus ruber]	2.64e-156	0.48321	AUM16465
3-8-sipho-terl-4	OP517923	Lp20208	SRX10970813	Red panda	48	1467	hypothetical protein [Paraburkholderia silvatlantica]	7.33e-101	0.39229	WP_110855979
3-8-sipho-terl-5	OP517924	Lp20208	SRX10970813	Red panda	90	1617	hypothetical protein [Corynebacterium glutamicum ATCC 14067]	0	0.96468	AST21040
3-8-sipho-terl-6	OP517925	Lp20208	SRX10970813	Red panda	130	1425	terminase large subunit [Shigella phage DS8]	0	0.98101	QCQ57324
3-8-sipho-terl-7	OP517926	Lp20208	SRX10970813	Red panda	135	1479	terminase [Rhodococcus sp. 06-418-5]	0	0.60262	OZC80198
3-8-sipho-terl-8	OP517927	Lp20208	SRX10970813	Red panda	200	1359	terminase [Actinomadura sp. KC345]	2.41e-139	0.49889	TDC47650
3-8-sipho-terl-9	OP517928	Lp20208	SRX10970813	Red panda	450	1236	putative terminase large subunit [Plesiomonas phage phiP4-7]	0	0.73333	AUM58669
3-8-sipho-terl-10	OP517929	Lp20208	SRX10970813	Red panda	465	1413	terminase family protein [Ornithinimicrobium cerasi]	2.75e-123	0.45536	WP_122262200
3-8-sipho-terl-11	OP517930	Lp20208	SRX10970813	Red panda	506	1308	Phage terminase large subunit [Streptococcus cristatus]	0	0.83721	RSJ80042
3-9-drex-terl-1	OP517931	Lp20209	SRX10970741	Red panda	70	1584	terminase-like family protein [Escherichia phage vB_EcoS_ESCO41]	0	0.96402	AQY55276
3-9-podo-terl-1	OP517932	Lp20209	SRX10970741	Red panda	1695	1608	terminase subunit A [Escherichia phage vB_EcoP_G7C]	0	0.97196	YP_004782198
3-9-podo-terl-2	OP517933	Lp20209	SRX10970741	Red panda	253	1656	terminase large subunit [Vibrio phage Vp_R1]	8.28e-148	0.47151	AUG88472
3-9-podo-terl-3	OP517934	Lp20209	SRX10970741	Red panda	167	1620	terminase [Escherichia phage Pollock]	0	0.98689	AIX12437
3-9-podo-terl-4	OP517935	Lp20209	SRX10970741	Red panda	366	1542	terminase large subunit [Shigella phage SGF2]	0	1	QEM42577
3-9-podo-terl-5	OP517936	Lp20209	SRX10970741	Red panda	206	1548	hypothetical protein B7D49_19875 [Klebsiella pneumoniae]	0	0.5835	AWA69301
3-9-sipho-terl-1	OP517937	Lp20209	SRX10970741	Red panda	719	1224	terminase large subunit [Raoultella phage RP180]	0	0.99263	YP_009821838
3-9-sipho-terl-2	OP517938	Lp20209	SRX10970741	Red panda	471	1278	terminase large subunit [Streptococcus phage D4446]	0	0.94353	QIG60326
3-9-sipho-terl-3	OP517939	Lp20209	SRX10970741	Red panda	160	1350	putative terminase [Klebsiella phage vB_Kp3]	0	0.65625	ALJ98185
3-9-sipho-terl-4	OP517940	Lp20209	SRX10970741	Red panda	118	1251	terminase large subunit [Escherichia phage vB_EcoS_fKuEco01]	0	0.99279	QNO11716
3-9-sipho-terl-5	OP517941	Lp20209	SRX10970741	Red panda	110	1425	phage large terminase subunit [Salmonella phage Vi II-E1]	0	0.95148	CAM33107
3-9-sipho-terl-6	OP517942	Lp20209	SRX10970741	Red panda	285	1278	terminase large subunit [Enterococcus phage 9181]	0	0.99765	QOC57474
3-10-chase-terl-1	OP517943	Lp202010	SRX10970812	Red panda	169	2019	terminase large subunit [Escherichia phage Mangalitsa]	0	0.82589	QEG07856
3-10-chase-terl-2	OP517944	Lp202010	SRX10970812	Red panda	4540	2019	terminase large subunit [Escherichia phage Mangalitsa]	0	0.94643	QEG07856
3-10-drex-terl-1	OP517945	Lp202010	SRX10970812	Red panda	492	1590	terminase-like family protein [Escherichia phage vB_EcoS_ESCO41]	0	0.93916	AQY55276
3-10-myo-terl-1	OP517946	Lp202010	SRX10970812	Red panda	59	1407	putative terminase large subunit [Pseudoalteromonas phage C7]	0	0.57083	QAY17993
3-10-myo-terl-2	OP517947	Lp202010	SRX10970812	Red panda	186	1401	Transposase and inactivated derivatives [Buttiauxella agrestis]	0	0.66222	SUW63467
3-10-podo-terl-1	OP517948	Lp202010	SRX10970812	Red panda	2103	1605	hypothetical protein ECBP1_0075 [Escherichia phage ECBP1]	0	1	AFR52033
3-10-podo-terl-2	OP517949	Lp202010	SRX10970812	Red panda	483	1542	terminase large subunit [Shigella phage SGF2]	0	1	QEM42577
3-10-podo-terl-3	OP517950	Lp202010	SRX10970812	Red panda	628	1611	terminase subunit A [Escherichia phage vB_EcoP_G7C]	0	0.97948	YP_004782198
3-10-sipho-terl-1	OP517951	Lp202010	SRX10970812	Red panda	610	1560	TerL [Escherichia phage Seurat]	0	0.99037	AIW03865
3-10-sipho-terl-2	OP517952	Lp202010	SRX10970812	Red panda	550	1386	terminase [Escherichia phage mckay]	0	0.98048	QHR73490
3-10-sipho-terl-3	OP517953	Lp202010	SRX10970812	Red panda	355	1251	terminase large subunit [Escherichia phage vB_EcoS_fKuEco01]	0	0.99279	QNO11716
3-10-sipho-terl-4	OP517954	Lp202010	SRX10970812	Red panda	278	1251	putative terminase [Escherichia phage K1-dep(1)]	0	0.9976	ADA82296
3-10-sipho-terl-5	OP517955	Lp202010	SRX10970812	Red panda	246	1425	terminase large subunit [Shigella phage DS8]	0	0.96624	QCQ57324
3-10-sipho-terl-6	OP517956	Lp202010	SRX10970812	Red panda	229	1278	putative terminase large subunit [Streptococcus phage P738]	0	0.96	QDP43703
3-10-sipho-terl-7	OP517957	Lp202010	SRX10970812	Red panda	166	1272	hypothetical protein [Escherichia phage ZCEC5]	0	0.99527	QBJ02963
3-10-sipho-terl-8	OP517958	Lp202010	SRX10970812	Red panda	149	1425	phage large terminase subunit [Salmonella phage Vi II-E1]	0	0.95148	CAM33107
3-10-sipho-terl-9	OP517959	Lp202010	SRX10970812	Red panda	120	1764	large terminase subunit [Salmonella phage vB_SenS_Sasha]	0	0.98467	YP_009787779
3-10-sipho-terl-10	OP517960	Lp202010	SRX10970812	Red panda	1078	1599	terminase large subunit [Enterobacteria phage JenP1]	0	0.99248	AKA60868
3-11-drex-terl-1	OP517961	Lp202011	SRX10977463	Red panda	138	1584	terminase-like family protein [Escherichia phage vB_EcoS_ESCO41]	0	0.9697	AQY55276
3-11-myo-terl-1	OP517962	Lp202011	SRX10977463	Red panda	80	2004	phage terminase large subunit family protein [Pseudomonas mendocina]	0	0.98939	WP_047585377
3-11-sipho-terl-1	OP517963	Lp202011	SRX10977463	Red panda	85	1251	putative terminase [Escherichia phage K1-dep(1)]	0	0.99279	ADA82296
3-12-chase-terl-1	OP517964	Lp202012	SRX10977592	Red panda	103	2019	terminase large subunit [Escherichia phage Mangalitsa]	0	0.82589	QEG07856
3-12-chase-terl-2	OP517965	Lp202012	SRX10977592	Red panda	1392	2019	terminase large subunit [Escherichia phage Mangalitsa]	0	0.94643	QEG07856
3-12-myo-terl-1	OP517966	Lp202012	SRX10977592	Red panda	184	1404	Transposase and inactivated derivatives [Buttiauxella agrestis]	0	0.64989	SUW63467
3-12-podo-terl-1	OP517967	Lp202012	SRX10977592	Red panda	56	1548	hypothetical protein B7D49_19875 [Klebsiella pneumoniae]	0	0.58153	AWA69301
3-12-podo-terl-2	OP517968	Lp202012	SRX10977592	Red panda	225	1542	putative DNA packaging protein [Escherichia phage 172-1]	0	1	AJW61388
3-12-podo-terl-3	OP517969	Lp202012	SRX10977592	Red panda	229	1605	terminase subunit A [Escherichia phage vB_EcoP_G7C]	0	0.98689	YP_004782198
3-12-podo-terl-4	OP517970	Lp202012	SRX10977592	Red panda	789	1542	hypothetical protein ECBP2_0005 [Escherichia phage ECBP2]	0	0.99805	AFR52038
3-12-sipho-terl-1	OP517971	Lp202012	SRX10977592	Red panda	2973	1251	putative terminase [Escherichia phage K1-dep(1)]	0	0.9976	ADA82296
3-13-chase-terl-1	OP517972	Lp202013	SRX10977390	Red panda	10811	2019	putative large subunit terminase [Escherichia phage vB_EcoP_Bp7]	0	0.9881	QDJ96627
3-13-myo-terl-1	OP517973	Lp202013	SRX10977390	Red panda	823	1488	putative terminase large subunit [Cronobacter phage CR8]	0	0.82591	AIA64531
3-13-podo-terl-1	OP517974	Lp202013	SRX10977390	Red panda	1182	1542	hypothetical protein ECBP2_0005 [Escherichia phage ECBP2]	0	0.99805	AFR52038
3-13-podo-terl-2	OP517975	Lp202013	SRX10977390	Red panda	2238	1605	terminase subunit A [Escherichia phage vB_EcoP_G7C]	0	0.98689	YP_004782198
3-13-sipho-terl-1	OP517976	Lp202013	SRX10977390	Red panda	234	1599	terminase large subunit [Enterobacteria phage JenP1]	0	0.99436	AKA60868
3-13-sipho-terl-2	OP517977	Lp202013	SRX10977390	Red panda	228	1386	putative terminase large subunit [Escherichia phage YD-2008.s]	0	0.99132	AIX11821
3-13-sipho-terl-3	OP517978	Lp202013	SRX10977390	Red panda	217	1386	terminase [Escherichia phage mckay]	0	0.99783	QHR73490
3-13-sipho-terl-4	OP517979	Lp202013	SRX10977390	Red panda	122	1407	putative terminase large subunit [Pseudoalteromonas phage C7]	0	0.57083	QAY17993
3-13-sipho-terl-5	OP517980	Lp202013	SRX10977390	Red panda	54	1425	phage large terminase subunit [Salmonella phage Vi II-E1]	0	0.95148	CAM33107
3-13-sipho-terl-6	OP517981	Lp202013	SRX10977390	Red panda	19234	1251	hypothetical protein HmCmsJML201_03344 [Escherichia coli]	0	0.99279	GDD13101
3-14-podo-terl-1	OP517982	Lp202014	SRX10977492	Red panda	159	1605	terminase subunit A [Escherichia phage vB_EcoP_G7C]	0	0.98502	YP_004782198
3-14-podo-terl-2	OP517983	Lp202014	SRX10977492	Red panda	139	1671	hypothetical protein ECBP2_0005 [Escherichia phage ECBP2]	0	0.99805	AFR52038
3-14-podo-terl-3	OP517984	Lp202014	SRX10977492	Red panda	81	1542	putative DNA packaging protein [Escherichia phage 172-1]	0	1	AJW61388
3-14-sipho-terl-1	OP517985	Lp202014	SRX10977492	Red panda	701	1560	TerL [Escherichia phage Seurat]	0	0.99037	AIW03865
3-14-sipho-terl-2	OP517986	Lp202014	SRX10977492	Red panda	114	1425	phage large terminase subunit [Salmonella phage Vi II-E1]	0	0.95148	CAM33107
3-14-sipho-terl-3	OP517987	Lp202014	SRX10977492	Red panda	148	1251	hypothetical protein HmCmsJML201_03344 [Escherichia coli]	0	0.99279	GDD13101
3-15-chase-terl-1	OP517988	Lp202015	SRX10977391	Red panda	154	2019	terminase large subunit [Escherichia phage Mangalitsa]	0	0.91964	QEG07856
3-15-chase-terl-2	OP517989	Lp202015	SRX10977391	Red panda	291	2019	terminase large subunit [Escherichia phage Mangalitsa]	0	0.89881	QEG07856
3-15-myo-terl-1	OP517990	Lp202015	SRX10977391	Red panda	127	2232	terminase large subunit [Pseudomonas phage Psa21]	8.52e-162	0.35915	QBJ02537
3-15-podo-terl-1	OP517991	Lp202015	SRX10977391	Red panda	2220	1605	terminase subunit A [Escherichia phage vB_EcoP_G7C]	0	0.98502	YP_004782198
3-15-podo-terl-2	OP517992	Lp202015	SRX10977391	Red panda	157	1542	putative DNA packaging protein [Escherichia phage 172-1]	0	0.99805	AJW61388
3-15-sipho-terl-2	OP517993	Lp202015	SRX10977391	Red panda	76	1224	hypothetical protein [Escherichia phage ZCEC5]	0	1	QBJ02963
3-15-sipho-terl-3	OP517994	Lp202015	SRX10977391	Red panda	196	1251	terminase large subunit [Escherichia phage vB_EcoS_fFiEco03]	0	0.9976	QNO11639
3-15-sipho-terl-4	OP517995	Lp202015	SRX10977391	Red panda	91	1350	putative terminase [Klebsiella phage vB_Kp3]	0	0.65625	ALJ98185
3-16-chase-terl-1	OP517996	Lp202016	SRX10977450	Red panda	264	2019	terminase large subunit [Escherichia phage Mangalitsa]	0	0.82589	QEG07856
3-16-drex-terl-1	OP517997	Lp202016	SRX10977450	Red panda	460	1584	terminase-like family protein [Escherichia phage vB_EcoS_ESCO41]	0	0.9375	AQY55276
3-16-podo-terl-1	OP517998	Lp202016	SRX10977450	Red panda	560	1605	terminase subunit A [Escherichia phage vB_EcoP_G7C]	0	0.98315	YP_004782198
3-16-podo-terl-2	OP517999	Lp202016	SRX10977450	Red panda	82	1542	terminase large subunit [Shigella phage SGF2]	0	1	QEM42577
3-16-podo-terl-3	OP518000	Lp202016	SRX10977450	Red panda	63	1542	hypothetical protein ECBP2_0005 [Escherichia phage ECBP2]	0	0.99805	AFR52038
3-16-podo-terl-4	OP518001	Lp202016	SRX10977450	Red panda	48	1485	terminase large subunit [Salmonella phage 7-11]	0	0.91296	AEK81919
3-16-sipho-terl-1	OP518002	Lp202016	SRX10977450	Red panda	366	1425	terminase large subunit [Salmonella phage IME207]	0	0.98312	ANW46798
3-16-sipho-terl-2	OP518003	Lp202016	SRX10977450	Red panda	321	1251	putative terminase [Escherichia phage K1-dep(1)]	0	0.9976	ADA82296
3-16-sipho-terl-3	OP518004	Lp202016	SRX10977450	Red panda	95	1389	phage terminase large subunit [Defluviitalea raffinosedens]	0	0.61905	WP_180322456
3-16-sipho-terl-4	OP518005	Lp202016	SRX10977450	Red panda	92	1458	terminase large subunit [Acinetobacter phage SH-Ab 15497]	0	0.82536	AUG85451
3-16-sipho-terl-5	OP518006	Lp202016	SRX10977450	Red panda	73	1251	putative terminase [Escherichia phage K1-dep(1)]	0	0.9976	ADA82296
3-16-sipho-terl-6	OP518007	Lp202016	SRX10977450	Red panda	71	1407	putative terminase large subunit [Pseudoalteromonas phage C7]	0	0.57292	QAY17993
3-16-sipho-terl-7	OP518008	Lp202016	SRX10977450	Red panda	50	1425	terminase large subunit [Shigella phage DS8]	0	0.95359	QCQ57324
4-1-sipho-terl-1	OP518009	MuskDeer01	SRX17430667	Musk deer	1241	1482	terminase [Delftia acidovorans]	0	0.60907	PZP73924
4-1-sipho-terl-2	OP518010	MuskDeer01	SRX17430667	Musk deer	85	1377	phage terminase large subunit [Lachnoclostridium sp. Marseille-P6806]	0	0.61623	WP_130837190
4-1-sipho-terl-3	OP518011	MuskDeer01	SRX17430667	Musk deer	144	1764	large terminase subunit [Salmonella phage vB_SenS_Sasha]	0	0.98807	YP_009787779
4-2-myo-terl-1	OP518012	MuskDeer02	SRX17430936	Musk deer	244	1302	terminase large subunit [Acinetobacter phage vB_AbaM_IME285]	0	0.87067	AYP68853
4-2-myo-terl-2	OP518013	MuskDeer02	SRX17430936	Musk deer	332	1326	putative terminase large subunit [Acinetobacter phage YMC-13-01-C62]	0	0.92689	AID17997
4-2-sipho-terl-1	OP518014	MuskDeer02	SRX17430936	Musk deer	465	1287	PBSX family phage terminase large subunit [Clostridia bacterium]	3.33e-111	0.45036	WP_178347382
4-3-myo-terl-1	OP518015	MuskDeer03	SRX17430940	Musk deer	50	1305	terminase large subunit [Acinetobacter phage vB_AbaM_IME285]	0	0.85023	AYP68853
4-3-sipho-terl-1	OP518016	MuskDeer03	SRX17430940	Musk deer	97	1254	terminase [Acinetobacter radioresistens]	0	0.74341	WP_174499022
4-4-sipho-terl-1	OP518017	MuskDeer04	SRX17430941	Musk deer	1022	1809	phage terminase large subunit family protein [Geobacillus sp. 44C]	0	0.53912	WP_081189087
4-6-sipho-terl-1	OP518018	MuskDeer06	SRX17430956	Musk deer	664	1620	terminase-like family protein [Ruminiclostridium hungatei]	8.32e-136	0.4714	OPX46410
4-6-sipho-terl-2	OP518019	MuskDeer06	SRX17430956	Musk deer	159	1266	Bacteriophage terminase large subunit [uncultured Faecalibacterium sp.]	0	0.6335	SCH30354
4-7-drex-terl-1	OP518020	MuskDeer07	SRX17430957	Musk deer	3526	1572	putative terminase large subunit [Escherichia virus Rtp]	0	0.89484	CAJ42225
